# Supplementary material for: Gut microbiome differences among Mexican Americans with and without type 2 diabetes mellitus
Source: PLoS One. 2021 May 13;16(5):e0251245. doi: 10.1371/journal.pone.0251245 (PMC8118452; doi:10.1371/journal.pone.0251245)
Supplement: S1 Appendix — (XLSX) [file pone.0251245.s001.xlsx]

## Sheet: Metadata
Subject #	Diabetes	Age	Height (inches)	Weight (lbs)	BMI	Sex	Date collected	Country of birth -- self	Highest level of education completed:	Approximate household income	Current employment status:	Tobacco use	Approximate quantity per week	Alcohol use	Approximate quantity (servings) per week	History of high blood pressure	History of high cholesterol	History of heart attack	History of heart failure	History of vascular disease	History of stroke	History of kidney disease	History of cancer	History of HIV/AIDs	History of anxiety	History of depression	History of dementia	History of COPD	History of peptic ulcer disease	History of liver disease	History of inflammatory bowel disease	History of irritable bowel syndrome	Other chronic medical conditions	Metformin use	Other medications	Time since DM diagnosis (years)	Last HbA1c	Fasting blood glucose
1	No	58	65	162	26.8786	Female	2017-11-14	United States	Trade/technical/vocational training	70000	Employed for wages	No		No		No	No	No	No	No	No	No	No	No	No	No	No	No	No	No	No	No	none	No	ibuprofen, fish oil, vitamin D3
2	No	66	60	158	30.7661	Female	2018-11-14	United States	Some college, no degree	80000	Retired	No		No		Yes	Yes	No	No	No	No	No	No	No	No	No	No	No	No	No	No	No	none	Yes	atorvastatin, glyburide, losartan	8	6.35
3	No	61	61	158	29.7657	Female	2018-01-27	United States	Trade/technical/vocational training	1300	Retired	No		No		Yes	No	No	No	No	No	No	Yes	No	No	No	No	No	No	No	No	No	none	Yes	glipizide, losartan	25	7.2	101
4	No	62	62	166	30.2721	Female	2018-01-28	United States	Bachelor's degree	45000	Employed for wages	No		Yes	1-2 drinks every 2-3 weeks	No	No	No	No	No	No	No	No	No	No	No	No	No	No	No	No	No	none	No	none
5	No	21	66	180	28.9669	Female	2018-01-28	United States	Some college, no degree	11400	Retired	No		No		Yes	No	No	No	No	No	No	No	No	No	No	No	No	No	No	No	No	none	No	amlodipine
6	No	38	63	153	27.0227	Female	2018-01-28	United States	High school grad or equivalent	24000	Retired	No		No		Yes	Yes	No	No	No	No	No	No	No	No	No	No	No	No	No	No	No	none	No	enalapril, pravastatin, alendronate
7	No	38	61	160	30.1424	Female	2018-01-28	United States	Some college, no degree	not answered	Employed for wages	No		Yes	1 per month	No	No	No	No	No	No	No	No	No	No	No	No	No	No	No	No	No	non	No	levothyroxine(?), estradiol, B12, vitamins
8	No	18	67	145	22.6431	Male	2018-01-28	United States	Some college, no degree	0	Out of work and looking for work	No		No		No	No	No	No	No	No	No	No	No	No	No	No	No	No	No	No	No	thyroid condition	No	thyroid condition, OTC vitamins
9	No	59	61	127	23.9256	Female	2018-01-28	United States	Associate degree	8400	Employed for wages	No		No		No	No	No	No	No	No	No	No	No	No	No	No	No	No	No	No	No	none	No	none
10	Yes	78	62	137	24.9836	Female	2018-02-03	United States	Some college, no degree	0	Out of work and looking for work	No		No		No	No	No	No	No	No	No	No	No	No	No	No	No	No	No	No	No	none	No	none
11	Yes	74	63	130	22.9604	Female	2018-02-03	United States	Trade/technical/vocational training	20000	Employed for wages	No		Yes	1 glass of wine every 2 weeks	No	No	No	No	No	No	No	No	No	No	No	No	No	No	No	No	No	none	No	none
12	No	27	66	172	27.6795	Male	2018-02-03	United States	High school grad or equivalent	0	Out of work and looking for work	No		No		No	No	No	No	No	No	No	No	No	No	No	No	No	No	No	No	No	none	No	none
13	No	69	65	135	22.3988	Female	2018-02-03	United States	Bachelor's degree	n/a	Employed for wages	No		No		No	No	No	No	No	No	No	No	No	No	No	No	No	No	No	No	No	prediabetes, allergies	No	calcium w/ vitamin d, fish oil, loratadine, flonase
14	No	61	63	160	28.259	Female	2018-02-06	United States	Bachelor's degree	29000	Employed for wages	No		No		Yes	No	No	No	No	No	No	No	No	No	No	No	No	No	No	No	No	allergies, hypothyroidism(?)	No	levothyroxine, enalapril, vit B12, vitamin D
15	No	87	59	138	27.7903	Female	2018-02-10	United States	Associate degree	65000	Employed for wages	No		No		No	No	No	No	No	No	No	No	No	No	No	No	No	No	No	No	No	history of afib, arthritis of the knee	No	aspirin, metoprolol
16	No	46	63	180	31.7914	Female	2018-02-12	United States	Associate degree	60000	Retired	No		No		No	No	No	No	No	No	No	No	No	No	No	No	No	No	No	No	No	none	No	none
17	No	50	63	150	26.4928	Female	2018-02-24	United States	High school grad or equivalent	9000	Retired	No		No		Yes	Yes	No	No	No	No	No	No	No	No	No	No	No	No	No	No	No	none	No	metoprolol, losartan, raloxifene, aspirin, lipitor, fish oil, multivitamin
18	No	27	59	130	26.1793	Female	2018-02-25	United States	Bachelor's degree	125000	Employed for wages	No		Yes	2	No	No	No	No	No	No	No	No	No	No	No	No	No	No	No	No	No	none	No	none
19	No	55	67	250	39.0399	Male	2018-02-24	United States	High school grad or equivalent	30000	Employed for wages	No		Yes	once per week	Yes	No	No	No	No	No	No	No	No	No	No	No	No	No	No	No	No	none	No	blood pressure medication
20	No	58	70	300	42.9184	Male	2018-02-25	United States	Some college, no degree	24000	Employed for wages	No		Yes		No	Yes	No	No	No	No	No	No	No	No	No	No	No	No	No	No	No	endometriosis	No	Chantix
22	No	61	60		0	Female	2018-03-10	United States	High school grad or equivalent	14000	Employed for wages	No		No		Yes	Yes	No	No	No	No	No	No	No	No	No	No	No	No	No	No	No	none	No	blood pressure and cholesterol medication
23	No	51	62	189	34.4664	Female	2018-03-10	United States	High school grad or equivalent	28800	Employed for wages	Yes	1 pack per week	No		No	No	No	No	No	No	No	No	No	No	No	No	No	No	No	No	No	none	No	tylenol
25	No	46	64	230	39.3628	Female	2018-04-15	United States	Some college, no degree	43000	Employed for wages	No		Yes	occasionally	No	No	No	No	No	No	No	No	No	No	No	No	No	No	No	No	No	none	No	none
26	No	28	67	175	27.3279	Male	2018-07-08	Mexico	High school grad or equivalent	29000	Employed for wages	No		No		Yes	No	No	No	No	No	No	No	No	No	No	No	No	No	No	No	No	none	No	none
27	No	58	64	140	23.96	Female	2018-08-18	United States	Master's degree	120000	Employed for wages	No		No		No	Yes	No	No	No	No	No	No	No	No	No	No	No	No	No	No	Yes	none	No	multivitamin, motrin
28	Yes	61	64	169	28.9231	Female	2018-06-30	United States	Some college, no degree	30000	Retired	No		No		No	No	No	No	No	No	No	No	No	No	No	No	No	No	No	No	No	none	Yes	GNC vitamins	1
29	Yes	50	62	366	66.7445	Female	2018-07-10	United States	Some college, no degree	1080	Employed for wages	No		No		No	No	No	No	No	No	No	No	No	No	No	No	No	No	No	No	No	none	Yes	metoprolol, diclofenac, Klor-Con, pravastatin, furosemide, metformin
30	Yes	60	68	250	37.9001	Male	2018-07-07	Mexico	Some college, no degree	29000	Out of work and looking for work	No		No		No	No	No	No	No	No	No	No	No	No	No	No	No	No	No	No	No	none	Yes	rosuvastatin, latanoprost, vitamin D3, fishoil
31	Yes	69	68	200	30.3201	Male	2018-07-08	United States	Associate degree	80000	Retired	No		Yes	0.5	Yes	Yes	No	No	No	No	No	No	No	No	No	No	No	No	No	No	No	hypothyroidism, high eye pressure	Yes	levothyroxine, latanoprost, simvastatin, pioglitazone, lisinopril	20	6.8
32	Yes	61	65	135	22.3988	Female	2018-07-17	United States	Some college, no degree	50000	Retired	No		No		Yes	No	No	No	No	No	No	No	No	No	Yes	No	No	No	No	No	No	none	Yes	none	8	11
33	Yes	68	68	185	28.0461	Male	2018-07-10	United States	Associate degree	21000	Retired	No		Yes	6	Yes	Yes	Yes	No	No	No	No	No	No	No	No	No	No	No	No	No	No	none	Yes	simvastatin, metoprolol, lisinopril, aspirin	18	7
34	Yes	55	61	144	27.1282	Female	2018-07-14	United States	High school grad or equivalent	1200	Retired	No		No		No	No	No	No	No	No	No	No	No	No	No	No	No	No	No	No	No	none	No	trulicity	18	6	109
35	Yes	76	62	182	33.1899	Female	2018-08-14	United States	Associate degree	50000	Retired	No		Yes	4	Yes	No	No	No	No	No	No	No	No	No	No	No	No	No	No	No	No	hypothyroidism	No	alpha lipoic acid, multivitamin, vitamin C, calcium citrate + vitamin D, aspirin, colace, fish oil, tylenol, dulcolax, CoQ10, Vitamin D, Aller-tec, fiber caps, synthroid, amitripltyline, glucophage, zocor, clobetasol topical, lantus, lisinopril, differin, cyclobenzaprine, oxybutynin, lactulose, miralax, omeprazole, Victoza, metaclopramine, notriptylene	34	6.8	99
36	Yes	71	59	196	39.4703	Female	2018-08-07	Mexico	High school grad or equivalent	951	Retired	No		No		Yes	No	No	No	No	No	No	No	No	No	No	No	No	No	No	No	No	atrial fibrillation, kidney stones	Yes	vitamin B12, vitamin D3, levothyroxine, Tradjenta, hydrochlorothiazide, pravastatin, analapril, metoprolol, xarelto	15	7
37	Yes	67	67	170	26.5471	Male	2018-09-01	United States	Some college, no degree	21000	Retired	No		Yes	10	Yes	Yes	No	No	No	No	No	No	No	No	No	No	No	No	No	No	No	none	Yes	LIsinopril, Levemir, aspirin	18
38	Yes	68	62	196	35.743	Female	2018-09-08	United States	Some college, no degree	75000	Retired	No		No		Yes	No	No	No	No	No	No	No	No	No	No	No	No	No	No	No	No	none	No	glimepiride, valsartan, potassium chloride, synthroid, simvastatin, cholecalciferol, Prempro	10	7.3	80
39	Yes	52	69	232	34.1592	Male	2018-09-15	United States	Some college, no degree	22000	Out of work and looking for work	No		No		Yes	No	No	No	No	No	No	No	No	No	No	No	No	No	No	No	No	none	Yes	aspirin, multivitamin	13	7.5	151

## Sheet: Phylum
	p__Bacteroidetes	p__Firmicutes	p__Verrucomicrobia	p__Proteobacteria	p__Actinobacteria	p__Synergistetes	p__Fusobacteria	k__Bacteria_unclassified	p__Tenericutes	p__Lentisphaerae	p__TM7
S006D-0001	0.630218	0.330429	0.00789927	0.0239372	0.000813864	0	0	0.00234584	0.00430869	4.78744e-05	0
S006D-0002	0.412968	0.453041	0.0561224	0.0126313	0.0643947	0	0	0.000842084	0	0	0
S006D-0003	0.557508	0.363023	0.000396747	0.0652252	0.0132117	0	0	0.000634795	0	0	0
S006D-0004	0.741203	0.206502	0.0101698	0.040977	0.000212757	4.25514e-05	4.25514e-05	0.000851028	0	0	0
S006D-0005	0.870804	0.123143	0.000206384	0.00550358	0.000137589	0	0	0.000206384	0	0	0
S006D-0006	0.52635	0.229534	0.00141991	0.0944787	0.148108	0	0	0.000109224	0	0	0
S006D-0007	0.759364	0.182035	0.000109842	0.0321562	0.0255931	0	0	0.000494288	0.000192223	5.49209e-05	0
S006D-0008	0.472865	0.226948	0.000191227	0.219375	0.0806211	0	0	0	0	0	0
S006D-0009	0.279062	0.602773	0.117411	0.000376648	0.000376648	0	0	0	0	0	0
S006D-0010	0.688602	0.274473	9.42774e-05	0.0356054	0.000251406	0	0.000974199	0	0	0	0
S006D-0011	0.433555	0.397983	0.00300601	0.121618	0.0397044	0.00331914	0	0.000814128	0	0	0
S006D-0012	0.755941	0.201522	0.00207188	0.0192389	0.0185624	0	0	0.000761099	0.00190275	0	0
S006D-0013	0.489141	0.368616	0.0238654	0.0789355	0.0230666	0	4.99276e-05	0.0162764	0	0	4.99276e-05
S006D-0014	0.448349	0.321634	0.194408	0.0298591	0.0046365	4.6365e-05	0	0.00106639	0	0	0
S006D-0015	0.443225	0.343153	0.0918513	0.114163	0.00377821	0.00239967	0	0.000408455	0	0.00102114	0
S006D-0016	0.804744	0.175644	2.85461e-05	0.0176415	0.000428192	0	0	8.56384e-05	0.00142731	0	0
S006D-0017	0.540095	0.362375	8.45881e-05	0.0964727	0.000888175	0	0	4.2294e-05	0	0	4.2294e-05
S006D-0018	0.741417	0.205121	0	0.0489144	0.00450635	0	0	0	0	0	4.09668e-05
S006D-0019	0.518773	0.351245	6.22665e-05	0.0764633	0.0533624	0	6.22665e-05	0	0	0	3.11333e-05
S006D-0020	0.686814	0.246196	0.000141329	0.0434352	0.0226127	0	4.71098e-05	0.000706647	0	0	4.71098e-05
S006D-0022	0.571727	0.378606	0.000522125	0.0355698	0.0101162	0	6.52656e-05	0.00339381	0	0	0
S006D-0023	0.596133	0.221878	0.00012161	0.172686	0.0036483	0	0	0.0048644	0	0.000668856	0
S006D-0024	0.766241	0.209864	0.000112007	0.0114247	0.00332288	0	0	0.00701912	0.00138142	0.000634707	0
S006D-0025	0.418908	0.503299	0.0479398	0.0263461	0.00332211	4.61404e-05	0	0.000138421	0	0	0
S006D-0026	0.38711	0.460942	0.115525	0.0173722	0.0120447	0	0	0.00700678	0	0	0
S006D-0027	0.358534	0.413082	0.138566	0.0764408	0.0105274	0.000469373	0	0.00238039	0	0	0
S006D-0028	0.639296	0.334584	0.000253588	0.0216057	0.00334737	0	0	0.000507177	0.000405741	0	0
S006D-0029	0.660031	0.261153	0.0350647	0.0309474	0.000361958	0	0	0.00235273	0.00941091	0.000678672	0
S006D-0030	0.480246	0.416471	0.033177	0.0248535	0.0395076	0.000762016	0	0.00187573	0	0.00310668	0
S006D-0031	0.684895	0.237753	0.000160481	0.0729789	0.000200602	0.000120361	0	0.00365095	8.02407e-05	0.000160481	0
S006D-0032	0.33082	0.580902	0.0215776	0.0363269	0.0266579	0.00103791	0	0.00207582	0	0.000600896	0
S006D-0033	0.00473557	0.693446	0.000662317	0.198596	0.0716296	0.0300692	0.000861013	0	0	0	0
S006D-0034	0.538041	0.260209	0.13493	0.0337228	0.000117229	0	0.0329803	0	0	0	0
S006D-0035	0.414116	0.260828	0.183946	0.109446	0.0263158	0.00423594	0.000529493	0.000476543	0	0	0.000105899
S006D-0036	0.62708	0.313485	0.0010216	0.0482341	0.00999708	0	0	0.000182428	0	0	0
S006D-0037	0.645457	0.200826	0.0799429	0.0698481	0.000866728	5.0984e-05	0	0.000407872	0.000917712	0.00168247	0

## Sheet: Order
	o__Bacteroidales	o__Oceanospirillales	o__Clostridiales	o__Verrucomicrobiales	o__Enterobacteriales	o__Bifidobacteriales	o__RF32	o__Burkholderiales	o__Desulfovibrionales	o__Erysipelotrichales	o__Coriobacteriales	p__Firmicutes_unclassified	o__Pasteurellales	o__Synergistales	o__Fusobacteriales	o__Lactobacillales	k__Bacteria_unclassified	o__RF39	o__Victivallales	o__Turicibacterales	o__Actinomycetales	o__Gemellales	c__TM7-3_unclassified	c__Betaproteobacteria_unclassified
S006D-0001	0.630218	0	0.273028	0.00789927	0	0	0	0.0233627	0.000574493	0.0159422	0.000813864	0.0412677	0	0	0	4.78744e-05	0.00234584	0.00430869	4.78744e-05	0.000143623	0	0	0	0
S006D-0002	0.412968	0	0.43833	0.0561224	0.000297206	0.0603824	0	0	0.0122845	0.00559738	0.00401228	0.00906479	4.95344e-05	0	0	4.95344e-05	0.000842084	0	0	0	0	0	0	0
S006D-0003	0.557508	0	0.350605	0.000396747	0.00357072	0.0121404	0	0.0490379	0.0031343	0.0031343	0.000952192	0.000277723	0.00948225	0	0	0.00900615	0.000634795	0	0	0	0.000119024	0	0	0
S006D-0004	0.741203	0	0.183226	0.0101698	0.00812731	8.51028e-05	0.00846772	0.00110634	0.00110634	0.000425514	4.25514e-05	0.00127654	0.0221693	4.25514e-05	4.25514e-05	0.0195311	0.000851028	0	0	0.00204247	8.51028e-05	0	0	0
S006D-0005	0.870804	0	0.121767	0.000206384	0.000687947	6.87947e-05	0	0.00378371	0.00103192	0.000550358	6.87947e-05	0.000619152	0	0	0	0.000206384	0.000206384	0	0	0	0	0	0	0
S006D-0006	0.52635	0	0.228933	0.00141991	0.00688111	0.143247	0.00933865	0.0687019	0.00944787	0.000436896	0.00475124	0	0	0	0	0.000109224	0.000109224	0	0	5.4612e-05	0.000109224	0	0	0.000109224
S006D-0007	0.759364	0	0.179784	0.000109842	2.74605e-05	0.0254009	0	0.0239181	0.00219684	0.000329525	0.000164763	0.000247144	0.00601384	0	0	0.00164763	0.000494288	0.000192223	5.49209e-05	2.74605e-05	2.74605e-05	0	0	0
S006D-0008	0.472865	0	0.226068	0.000191227	0	0.0805064	0.182583	0.0367537	0	0.000764906	7.64906e-05	0	3.82453e-05	0	0	0.000114736	0	0	0	0	3.82453e-05	0	0	0
S006D-0009	0.279062	0	0.59661	0.117411	0.000239685	0	0	3.42407e-05	0	0.00585516	0.000342407	0	0.000102722	0	0	0.000308166	0	0	0	0	3.42407e-05	0	0	0
S006D-0010	0.688602	0	0.27353	9.42774e-05	0.0356054	6.28516e-05	0	0	0	0.000848496	0.000157129	3.14258e-05	0	0	0.000974199	6.28516e-05	0	0	0	0	3.14258e-05	0	0	0
S006D-0011	0.433555	0	0.390155	0.00300601	0.102831	0.0390782	0	0.0112725	0.0074524	0.00707665	0.000626253	0.000688878	6.26253e-05	0.00331914	0	6.26253e-05	0.000814128	0	0	0	0	0	0	0
S006D-0012	0.755941	0	0.198732	0.00207188	0.00122622	0.0119239	0	0.0122622	0.00503171	0.000761099	0.00642706	0.0017759	0.000676533	0	0	0.0002537	0.000761099	0.00190275	0	0	0.000211416	0	0	4.22833e-05
S006D-0013	0.489141	0	0.33072	0.0238654	0.0336512	0.0195217	0	0.0353987	0.00988567	0.0104349	0.00349493	0.0271107	0	0	4.99276e-05	0.000299566	0.0162764	0	0	0	4.99276e-05	4.99276e-05	4.99276e-05	0
S006D-0014	0.448349	0	0.319826	0.194408	4.6365e-05	0.00282826	0	0.020957	0.00885571	0.00148368	0.00180823	9.273e-05	0	4.6365e-05	0	0.000231825	0.00106639	0	0	0	0	0	0	0
S006D-0015	0.443225	0	0.34106	0.0918513	0.103033	0	0	0.00602471	0.00505463	0.00122537	0.00372715	0.000612683	5.10569e-05	0.00239967	0	0.000204228	0.000408455	0	0.00102114	0	5.10569e-05	5.10569e-05	0	0
S006D-0016	0.804744	0	0.174274	2.85461e-05	0	0.000285461	0	0.0151865	0.00234078	0.00105621	0.000142731	0	8.56384e-05	0	0	0.000314008	8.56384e-05	0.00142731	0	0	0	0	0	2.85461e-05
S006D-0017	0.540095	0	0.342666	8.45881e-05	0.0964727	4.2294e-05	0	0	0	0.0190323	0.00063441	0	0	0	0	0.00063441	4.2294e-05	0	0	0	0.00021147	4.2294e-05	4.2294e-05	0
S006D-0018	0.741417	0	0.202991	0	4.09668e-05	0.00249898	0	0.0375256	0.0113478	0.00188447	0.00200737	0	0	0	0	0.000204834	0	0	0	0	0	4.09668e-05	4.09668e-05	0
S006D-0019	0.518773	0	0.348724	6.22665e-05	9.33998e-05	0.0483188	0	0.067746	0.00843711	0.00233499	0.00485679	0	0.0001868	0	6.22665e-05	9.33998e-05	0	0	0	9.33998e-05	0.0001868	0	3.11333e-05	0
S006D-0020	0.686814	0	0.2282	0.000141329	0.00320347	0.0180431	0	0.0271353	0.0111179	0.00522919	0.00442832	0.000188439	0.00197861	0	4.71098e-05	0.0125783	0.000706647	0	0	0	0.000141329	0	4.71098e-05	0
S006D-0022	0.571727	6.52656e-05	0.370839	0.000522125	0.0205587	0.00952878	0	0.00861506	0.0060697	0.00143584	0.000587391	0.004177	0.000261063	0	6.52656e-05	0.00176217	0.00339381	0	0	0.000391594	0	0	0	0
S006D-0023	0.596133	0	0.212757	0.00012161	0.154566	0.00328347	0	0.0134379	0.00462118	0.00158093	0.00036483	0.00656695	6.08051e-05	0	0	0.000972881	0.0048644	0	0.000668856	0	0	0	0	0
S006D-0024	0.766241	0	0.190338	0.000112007	3.73357e-05	0.00276284	0	0.010342	0.000485364	0.000448029	0.000560036	0.0190412	0.000560036	0	0	0	0.00701912	0.00138142	0.000634707	3.73357e-05	0	0	0	0
S006D-0025	0.418908	0	0.482028	0.0479398	0.000230702	0.000599825	0.000184561	0.0182716	0.00761316	0.0185484	0.00272228	0.00212246	4.61404e-05	4.61404e-05	0	0.000599825	0.000138421	0	0	0	0	0	0	0
S006D-0026	0.38711	0	0.451155	0.115525	0.000173722	0.0111182	0	0.00590654	0.011234	0.000463258	0.000868608	0.00926516	0	0	0	5.79072e-05	0.00700678	0	0	0	5.79072e-05	0	0	5.79072e-05
S006D-0027	0.358534	0	0.370067	0.138566	0.0324873	0.00090522	0	0.00365441	0.0402991	0.0428136	0.00958863	0.000134107	0	0.000469373	0	6.70533e-05	0.00238039	0	0	0	3.35267e-05	0	0	0
S006D-0028	0.639296	0	0.326875	0.000253588	0.000963635	0.00278947	0	0.0148603	0.00207942	0.000355024	0.000507177	0.00223158	0.00370239	0	0	0.00512248	0.000507177	0.000405741	0	0	5.07177e-05	0	0	0
S006D-0029	0.660031	0	0.227219	0.0350647	0.000180979	0	0.00221699	0.0174192	0.0111302	0.000859651	0.000361958	0.0330739	0	0	0	0	0.00235273	0.00941091	0.000678672	0	0	0	0	0
S006D-0030	0.480246	5.86166e-05	0.399707	0.033177	0.0232708	0.03517	0	0.000468933	0.000762016	0.00732708	0.00433763	0.0059789	0.000293083	0.000762016	0	0.0028136	0.00187573	0	0.00310668	0.000468933	0	0.00017585	0	0
S006D-0031	0.684895	0	0.232297	0.000160481	0.0146439	0	0	0.0578937	0.000441324	0.00280843	0.000200602	0.00224674	0	0.000120361	0	0.000401204	0.00365095	8.02407e-05	0.000160481	0	0	0	0	0
S006D-0032	0.33082	5.46269e-05	0.5425	0.0215776	0.00819403	0.000983284	0.00393314	0.0145308	0.00961433	0.0136021	0.02562	0.0248006	0	0.00103791	0	0	0.00207582	0	0.000600896	0	5.46269e-05	0	0	0
S006D-0033	0.00473557	0	0.667484	0.000662317	0.198066	0.0299036	0	0	0.000529854	0.0256648	0.041726	0	0	0.0300692	0.000861013	0.000298043	0	0	0	0	0	0	0	0
S006D-0034	0.538041	7.81525e-05	0.258372	0.13493	0.0305185	0	0	0.0031261	0	0.00175843	7.81525e-05	0	0	0	0.0329803	7.81525e-05	0	0	0	0	3.90762e-05	0	0	0
S006D-0035	0.414116	0.000105899	0.217569	0.183946	0.0656571	0.0111193	0	0.000370645	0.0432596	0.0431007	0.0151435	0.000105899	5.29493e-05	0.00423594	0.000529493	5.29493e-05	0.000476543	0	0	0	5.29493e-05	0	0.000105899	0
S006D-0036	0.62708	7.29714e-05	0.312318	0.0010216	0	0.00295534	0	0.0384194	0.00974168	0.000729714	0.00696877	0.000145943	0	0	0	7.29714e-05	0.000182428	0	0	0.000218914	7.29714e-05	0	0	0
S006D-0037	0.645457	0.000152952	0.19741	0.0799429	0.00311002	0	0	0.0210564	0.0455287	0.00280412	0.000815744	0.000611808	0	5.0984e-05	0	0	0.000407872	0.000917712	0.00168247	0	5.0984e-05	0	0	0

## Sheet: Family
	f__Prevotellaceae	f__Bacteroidaceae	f__SUP05	f__Ruminococcaceae	f__Lachnospiraceae	f__Verrucomicrobiaceae	f__Enterobacteriaceae	f__Bifidobacteriaceae	f__Rikenellaceae	f__[Paraprevotellaceae]	f__Porphyromonadaceae	f__Veillonellaceae	o__RF32_unclassified	f__Alcaligenaceae	f__Desulfovibrionaceae	f__Christensenellaceae	f__Erysipelotrichaceae	f__Coriobacteriaceae	f__[Odoribacteraceae]	p__Firmicutes_unclassified	f__Pasteurellaceae	f__S24-7	f__Dethiosulfovibrionaceae	f__[Barnesiellaceae]	f__Fusobacteriaceae	o__Clostridiales_unclassified	f__Streptococcaceae	k__Bacteria_unclassified	f__Clostridiaceae	o__Bacteroidales_unclassified	o__RF39_unclassified	f__[Mogibacteriaceae]	o__Desulfovibrionales_unclassified	f__Victivallaceae	f__Oxalobacteraceae	f__Turicibacteraceae	f__Synergistaceae	f__Peptococcaceae	f__Lactobacillaceae	f__Actinomycetaceae	f__Dehalobacteriaceae	f__EtOH8	f__[Tissierellaceae]	o__Burkholderiales_unclassified	f__Gemellaceae	c__TM7-3_unclassified	f__Micrococcaceae	f__Carnobacteriaceae	c__Betaproteobacteria_unclassified
S006D-0001	0.413204	0.094887	0	0.147836	0.0951743	0.00789927	0	0	0.0169954	0.0777959	0.0201551	0.0113941	0	0.0227882	0.000574493	0.0109154	0.0159422	0.000813864	0.00684604	0.0412677	0	0.000143623	0	0	0	0.00512256	4.78744e-05	0.00234584	0.00153198	0.000191498	0.00430869	0.000382995	0	4.78744e-05	0.000526618	0.000143623	0	0.000430869	0	0	0.000143623	9.57488e-05	0	4.78744e-05	0	0	0	0	0
S006D-0002	0.000198138	0.317813	0	0.263771	0.110264	0.0561224	0.000297206	0.0603824	0.0572617	0	0.0318011	0.0204577	0	0	0.0122845	0.0318011	0.00559738	0.00401228	0.00574599	0.00906479	4.95344e-05	9.90688e-05	0	0	0	0.009362	0	0.000842084	0.00128789	4.95344e-05	0	0.00138696	0	0	0	0	0	0	0	0	0	0	0	0	0	0	0	4.95344e-05	0
S006D-0003	0	0.491331	0	0.239278	0.090974	0.000396747	0.00357072	0.0121404	0.0243999	0.0219004	0.0156715	0.0100774	0	0.0489189	0.0031343	0.000476096	0.0031343	0.000952192	0.00408649	0.000277723	0.00948225	3.96747e-05	0	0	0	0.00682404	0.00896647	0.000634795	0.000753819	7.93493e-05	0	0.00218211	0	0	0.000119024	0	0	0	0	0.000119024	3.96747e-05	0	0	0	0	0	0	3.96747e-05	0
S006D-0004	0.691247	0.0295307	0	0.084507	0.0793158	0.0101698	0.00812731	8.51028e-05	0.00999957	0	0.00327646	0.00748904	0.00846772	0.00110634	0.000978682	0.00093613	0.000425514	4.25514e-05	0.00276584	0.00127654	0.0221693	0.00434024	0	0	4.25514e-05	0.000340411	0.0195311	0.000851028	0.0105102	4.25514e-05	0	0.000127654	0.000127654	0	0	0.00204247	4.25514e-05	0	0	0	0	0	0	0	0	0	8.51028e-05	0	0
S006D-0005	0.866401	0.000550358	0	0.0262108	0.0868189	0.000206384	0.000687947	6.87947e-05	0.000137589	0.000894331	0.000343974	0.00199505	0	0.00378371	0.000825537	0.000137589	0.000550358	6.87947e-05	0.000343974	0.000619152	0	0.000894331	0	0.000343974	0	0.000481563	0.000137589	0.000206384	0.00536599	0.000894331	0	0.000756742	0.000206384	0	0	0	0	0	6.87947e-05	0	0	0	0	0	0	0	0	0	0
S006D-0006	0.000709956	0.425209	0	0.116597	0.102834	0.00141991	0.00688111	0.143247	0.0296543	0	0.0391568	0.00338594	0.00933865	0.0687019	0.00655344	0.000163836	0.000436896	0.00475124	0	0	0	5.4612e-05	0	0.0315111	0	0.00327672	0.000109224	0.000109224	0.00267599	5.4612e-05	0	0	0.00289444	0	0	5.4612e-05	0	0	0	5.4612e-05	0	0	0	0	0	0	5.4612e-05	0	0.000109224
S006D-0007	0.626373	0.00804591	0	0.117915	0.0449253	0.000109842	2.74605e-05	0.0254009	0.00140048	0.108579	0.00799099	0.0112862	0	0.0238357	0.00219684	0.00060413	0.000329525	0.000164763	0.00126318	0.000247144	0.00601384	0.00562939	0	8.23814e-05	0	0.00200461	0.00162017	0.000494288	0.00266366	0	0.000192223	0.000274605	0	5.49209e-05	8.23814e-05	2.74605e-05	0	0	0	2.74605e-05	0	0	0.000109842	0	0	0	0	2.74605e-05	0
S006D-0008	7.64906e-05	0.32585	0	0.139901	0.0701419	0.000191227	0	0.0805064	0.0212644	0.0961487	0.0233679	0.0127357	0.182583	0.0367537	0	0	0.000764906	7.64906e-05	0.00596627	0	3.82453e-05	0.000114736	0	0	0	0.00141508	0.000114736	0	0.00187402	7.64906e-05	0	0	0	0	0	0	0	0	0	3.82453e-05	0	0	0	0	0	0	0	0	0
S006D-0009	0	0.279062	0	0.413457	0.172813	0.117411	0.000239685	0	0	0	0	0.00215716	0	3.42407e-05	0	0	0.00585516	0.000342407	0	0	0.000102722	0	0	0	0	0.00321863	0.000308166	0	0.00458826	0	0	0.000376648	0	0	0	0	0	0	0	3.42407e-05	0	0	0	0	0	0	0	0	0
S006D-0010	3.14258e-05	0.688508	0	0.00593947	0.165677	9.42774e-05	0.0356054	6.28516e-05	0	0	0	0.0990541	0	0	0	0	0.000848496	0.000157129	0	3.14258e-05	0	6.28516e-05	0	0	0.000974199	0.00213695	6.28516e-05	0	3.14258e-05	0	0	3.14258e-05	0	0	0	0	0	0.000659942	0	3.14258e-05	0	0	0	0	0	0	0	0	0
S006D-0011	0.000187876	0.316696	0	0.229584	0.127505	0.00300601	0.102831	0.0390782	0.0894289	0	0.0271794	0.0261147	0	0.011022	0.0072019	0.000501002	0.00707665	0.000626253	0	0.000688878	6.26253e-05	6.26253e-05	0.000563627	0	0	0.0051979	6.26253e-05	0.000814128	0.000626253	0	0	0.000375752	0.000250501	0	0.000250501	0	0.00275551	0	0	0	0.000125251	0.000125251	0	0	0	0	0	0	0
S006D-0012	0.713319	0.0149683	0	0.0947146	0.0767865	0.00207188	0.00122622	0.0119239	0.00443975	0.000211416	0.00773784	0.00651163	0	0.0122622	0.00503171	0.0169979	0.000761099	0.00642706	0.00173362	0.0017759	0.000676533	0	0	0.00190275	0	0.000845666	0.000211416	0.000761099	0.00245243	0.0116279	0.00190275	0.000338266	0	0	0	0	0	8.45666e-05	0	0.000211416	0	0	0	0	0	0	0	4.22833e-05	4.22833e-05
S006D-0013	4.99276e-05	0.403066	0	0.207649	0.0926157	0.0238654	0.0336512	0.0195217	0.0586649	0	0.0272105	0.0218184	0	0.0346997	0.00988567	0.00129812	0.0104349	0.00349493	0	0.0271107	0	0	0	0	4.99276e-05	0.00394428	0.000299566	0.0162764	0.00169754	0.000149783	0	0.00129812	0	0	0.000649059	0	0	0.000399421	0	0	0	0	0	4.99276e-05	4.99276e-05	4.99276e-05	4.99276e-05	0	0
S006D-0014	0.00027819	0.356269	0	0.26479	0.0457622	0.194408	4.6365e-05	0.00282826	0.0665801	0	0.0187778	0.00510015	0	0.0201688	0.00885571	0.000602745	0.00148368	0.00180823	0.006352	9.273e-05	0	4.6365e-05	0	0	0	0.00222552	0.000231825	0.00106639	0.00125185	4.6365e-05	0	9.273e-05	0	0	0.000788205	0	4.6365e-05	0	0	0	0	0	0	0	0	0	0	0	0
S006D-0015	0.000153171	0.285816	0	0.224242	0.0675482	0.0918513	0.103033	0	0.0770959	0.016134	0.0541203	0.0307362	0	0.00597365	0.00500357	0.00142959	0.00122537	0.00372715	0.00209333	0.000612683	5.10569e-05	0.00388032	0	0.00393138	0	0.0157255	0.000204228	0.000408455	0.000561626	0	0	0.000714796	5.10569e-05	0.00102114	5.10569e-05	0	0.00239967	0.000102114	0	0	0	0	0	0	5.10569e-05	0	5.10569e-05	0	0
S006D-0016	0.771631	0.00767891	0	0.0403072	0.128515	2.85461e-05	0	0.000285461	0.011133	0.00208387	0.00442465	0.0040821	0	0.0151865	0.00234078	2.85461e-05	0.00105621	0.000142731	0.00119894	0	8.56384e-05	0.0048243	0	0.000285461	0	0.000942023	0.000314008	8.56384e-05	2.85461e-05	0.0014844	0.00142731	0.0003711	0	0	0	0	0	0	0	0	0	0	0	0	0	0	0	0	2.85461e-05
S006D-0017	4.2294e-05	0.473439	0	0.158433	0.147226	8.45881e-05	0.0964727	4.2294e-05	0.0296481	0.0171291	0.00718998	0.0342582	0	0	0	0	0.0190323	0.00063441	0.0102774	0	0	4.2294e-05	0	0.00228388	0	0.00203011	0.00063441	4.2294e-05	0.000592116	4.2294e-05	0	0.000126882	0	0	0	0	0	0	0	0.00021147	0	0	0	0	4.2294e-05	4.2294e-05	0	0	0
S006D-0018	0.536542	0.050594	0	0.079066	0.113519	0	4.09668e-05	0.00249898	0.00475215	0.138345	0.00659566	0.00831626	0	0.0375256	0.0103646	8.19336e-05	0.00188447	0.00200737	0.000860303	0	0	0.00364605	0	0	0	0.00155674	0.000204834	0	0.000204834	8.19336e-05	0	0.000245801	0.000983204	0	0	0	0	0	0	0	0	0	0	0	4.09668e-05	4.09668e-05	0	0	0
S006D-0019	6.22665e-05	0.511613	0	0.136052	0.187889	6.22665e-05	9.33998e-05	0.0483188	0.00298879	0	0.00214819	0.0203611	0	0.0675903	0.00843711	0	0.00233499	0.00485679	0.00193026	0	0.0001868	3.11333e-05	0	0	6.22665e-05	0.000871731	9.33998e-05	0	0.00345579	0	0	9.33998e-05	0	0	0	9.33998e-05	0	0	0	0.000155666	0	0	0	0.000155666	0	3.11333e-05	3.11333e-05	0	0
S006D-0020	0.522778	0.0981297	0	0.115984	0.0865878	0.000141329	0.00320347	0.0180431	0.0469685	0	0.0157347	0.0237433	0	0.0271353	0.0111179	4.71098e-05	0.00522919	0.00442832	0.00306214	0.000188439	0.00197861	4.71098e-05	0	0	4.71098e-05	0.00169595	0.0116832	0.000706647	0.000141329	9.42196e-05	0	0	0	0	0	0	0	0	0.000847977	0.000141329	0	0	0	0	0	4.71098e-05	0	4.71098e-05	0
S006D-0022	0.430949	0.0879781	6.52656e-05	0.243767	0.096071	0.000522125	0.0205587	0.00952878	0.00548231	0.0266936	0.00704869	0.0204934	0	0.0085498	0.0060697	0.0022843	0.00143584	0.000587391	0.00443806	0.004177	0.000261063	0.00861506	0	0.000326328	6.52656e-05	0.00195797	0.00156638	0.00339381	0.00580864	0.000195797	0	0.000456859	0	0	6.52656e-05	0.000391594	0	0	0.000195797	0	0	0	0	0	0	0	0	0	0
S006D-0023	0.413414	0.132555	0	0.161985	0.0409218	0.00012161	0.154566	0.00328347	0.0180591	0.00328347	0.0059589	0.00693178	0	0.0131339	0.00462118	0.00012161	0.00158093	0.00036483	0.00656695	0.00656695	6.08051e-05	0.0152013	0	0.00109449	0	0.00170254	0.00012161	0.0048644	0.000729661	0	0	0.00036483	0	0.000668856	0.00024322	0	0	0	0.000851271	0	0	0	0	6.08051e-05	0	0	0	0	0
S006D-0024	0.654869	0.0419654	0	0.110439	0.0439815	0.000112007	3.73357e-05	0.00276284	0.036477	0	0.0200866	0.0015681	0	0.00985663	0.000485364	0.000410693	0.000448029	0.000560036	0.00212814	0.0190412	0.000560036	0	0	0.00761649	0	0.0256496	0	0.00701912	0.00813919	0.00309886	0.00138142	0	0	0.000634707	0.000485364	3.73357e-05	0	0.000149343	0	0	0	0	0	0	0	0	0	0	0
S006D-0025	0	0.319614	0	0.222258	0.24865	0.0479398	0.000230702	0.000599825	0.0758086	0	0.0205325	0.00263	0.000184561	0.0181332	0.00761316	0.00318368	0.0185484	0.00272228	0.00276842	0.00212246	4.61404e-05	0	0	0	0	0.00410649	0.000599825	0.000138421	0.000553684	0.000184561	0	0.000461404	0	0	0	0	4.61404e-05	0	0	0	0.000184561	0	0	0.000138421	0	0	0	0	0
S006D-0026	5.79072e-05	0.316058	0	0.325844	0.065551	0.115525	0.000173722	0.0111182	0.0307487	0	0.0357867	0.0304013	0	0.00590654	0.011234	0.0243789	0.000463258	0.000868608	0.00445886	0.00926516	0	0	0	0	0	0.00335862	5.79072e-05	0.00700678	0.000347443	0	0	0.000405351	0	0	0	0	0	0.000115814	0	5.79072e-05	0	0.000752794	0	0	0	0	0	0	5.79072e-05
S006D-0027	0.0175009	0.24223	0	0.230395	0.0953163	0.138566	0.0324873	0.00090522	0.0517987	3.35267e-05	0.0390921	0.0114996	0	0.00335267	0.0402991	0.0202501	0.0428136	0.00958863	0.00774466	0.000134107	0	3.35267e-05	0.000469373	0	0	0.0109297	6.70533e-05	0.00238039	0.000871693	0.00010058	0	0.000637007	0	0	0.00020116	0	0	0	0	3.35267e-05	6.70533e-05	0	0.00010058	0.00010058	0	0	0	0	0
S006D-0028	0.5265	0.0449866	0	0.183294	0.110159	0.000253588	0.000963635	0.00278947	0.0398134	0.012223	0.00791195	0.0299741	0	0.0148096	0.00207942	0.00111579	0.000355024	0.000507177	0.00765837	0.00223158	0.00370239	0	0	0.000101435	0	0.00202871	0.00507177	0.000507177	5.07177e-05	0.000101435	0.000405741	0.000202871	0	0	0	0	0	0	0	5.07177e-05	0	0	5.07177e-05	5.07177e-05	0	0	0	5.07177e-05	0
S006D-0029	0.466383	0.0651977	0	0.163741	0.0504027	0.0350647	0.000180979	0	0.0341598	0.0752421	0.00855126	0.00556511	0.00221699	0.0172835	0.0111302	0.00561035	0.000859651	0.000361958	0.00687721	0.0330739	0	0	0	0.0034386	0	0.00113112	0	0.00235273	9.04895e-05	0.000180979	0.00941091	0.000542937	0	0.000678672	0.000135734	0	0	0	0	0	0.000135734	0	0	0	0	0	0	0	0
S006D-0030	0.00017585	0.423623	5.86166e-05	0.206155	0.146659	0.033177	0.0232708	0.03517	0.0415592	0	0.00556858	0.0313599	0	0	0.00017585	0.00087925	0.00732708	0.00433763	0.00926143	0.0059789	0.000293083	5.86166e-05	0	0	0	0.00199297	0.0028136	0.00187573	0.0024619	0	0	0.00697538	0.000586166	0.00310668	0.000468933	0.000468933	0.000762016	0.00322392	0	0	0	0	0	0	0.00017585	0	0	0	0
S006D-0031	0.53673	0.0633501	0	0.128265	0.0847743	0.000160481	0.0146439	0	0.0117954	0.058335	0.0101103	0.0161284	0	0.0578937	0.000441324	0.000601805	0.00280843	0.000200602	0.00112337	0.00224674	0	0.00300903	0	0.000240722	0	0.00204614	0.000401204	0.00365095	0	0.000200602	8.02407e-05	0.000160481	0	0.000160481	0	0	0.000120361	0.000280843	0	0	0	4.01204e-05	0	0	0	0	0	0	0
S006D-0032	0.000218508	0.246968	5.46269e-05	0.263138	0.173714	0.0215776	0.00819403	0.000983284	0.0424997	0.000764777	0.0201027	0.041735	0.00393314	0.014203	0.00737463	0.0296078	0.0136021	0.02562	0.00655523	0.0248006	0	0	0.000491642	0.0137114	0	0.0274773	0	0.00207582	0.000928657	0	0	0.00191194	0.0022397	0.000600896	0.000273134	0	0.000546269	0.00338687	0	5.46269e-05	0.000382388	0.000218508	0	5.46269e-05	0	0	0	0	0
S006D-0033	0	0.00304666	0	0.00781535	0.464218	0.000662317	0.198066	0.0299036	0.00155645	0	0	0.18482	0	0	3.31159e-05	0.000231811	0.0256648	0.041726	0	0	0	0.000132463	0.0300692	0	0.000861013	0.000364275	0.000231811	0	0.00870947	0	0	0.00132463	0.000496738	0	0	0	0	0	6.62317e-05	0	0	0	0	0	0	0	0	0	0
S006D-0034	0	0.521746	7.81525e-05	0.0167246	0.238482	0.13493	0.0305185	0	0.0162557	3.90762e-05	0	0	0	0.0031261	0	0	0.00175843	7.81525e-05	0	0	0	0	0	0	0.0329803	0.00316518	7.81525e-05	0	0	0	0	0	0	0	0	0	0	0	0	3.90762e-05	0	0	0	0	0	0	0	0	0
S006D-0035	0	0.362544	0.000105899	0.129885	0.0792121	0.183946	0.0656571	0.0111193	0.00137668	0	0.05009	0.00074129	0	0.000211797	0.0419888	0.000953087	0.0431007	0.0151435	0	0.000105899	5.29493e-05	0	0.00423594	0	0.000529493	0.00497723	5.29493e-05	0.000476543	0.000211797	0.000105899	0	0.00111193	0.00127078	0	0.000158848	0	0	0	0	5.29493e-05	0	0	0.000476543	0	0	0.000105899	0	0	0
S006D-0036	0.000145943	0.575452	7.29714e-05	0.155247	0.102525	0.0010216	0	0.00295534	0.037033	0	0.010143	0.0472125	0	0.038383	0.00974168	0.000218914	0.000729714	0.00696877	0.00412288	0.000145943	0	3.64857e-05	0	0	0	0.00569177	7.29714e-05	0.000182428	0.00138646	0.000145943	0	3.64857e-05	0	0	0	0.000218914	0	0	0	7.29714e-05	0	0	0	3.64857e-05	0	0	0	0	0
S006D-0037	0.284491	0.158764	0.000152952	0.0996737	0.0408382	0.0799429	0.00311002	0	0.0292648	0.128582	0.0348221	0.0505761	0	0.0209544	0.0455287	0.00107066	0.00280412	0.000815744	0.00734169	0.000611808	0	0.000101968	5.0984e-05	0.00147854	0	0.00168247	0	0.000407872	5.0984e-05	0.000611808	0.000917712	0.00346691	0	0.00168247	0.000101968	0	0	0	0	5.0984e-05	0	0	5.0984e-05	0	0	0	0	0	0

## Sheet: Genus
	g__Prevotella	g__Bacteroides	f__SUP05_unclassified	g__Faecalibacterium	g__Roseburia	g__Akkermansia	g__Escherichia	g__Blautia	g__Bifidobacterium	g__Alistipes	g__Ruminococcus	g__[Prevotella]	g__Parabacteroides	g__Phascolarctobacterium	o__RF32_unclassified	g__Paraprevotella	g__Acidaminococcus	g__Sutterella	g__Oscillospira	f__Lachnospiraceae_unclassified	g__Clostridium	g__Bilophila	f__Ruminococcaceae_unclassified	g__Coprococcus	f__Christensenellaceae_unclassified	g__Catenibacterium	f__Enterobacteriaceae_unclassified	g__Desulfovibrio	g__Collinsella	g__[Ruminococcus]	g__Odoribacter	g__Lachnospira	p__Firmicutes_unclassified	g__Megasphaera	g__Haemophilus	g__Dorea	f__Rikenellaceae_unclassified	f__S24-7_unclassified	g__Pyramidobacter	f__[Barnesiellaceae]_unclassified	g__[Eubacterium]	g__Fusobacterium	g__Clostridium	o__Clostridiales_unclassified	g__Butyricimonas	g__Streptococcus	g__Subdoligranulum	g__Eggerthella	k__Bacteria_unclassified
S006D-0001	0.413204	0.094887	0	0.0605132	0.0109154	0.00789927	0	0.00459594	0	0.0164688	0.0343259	0.0777959	0.0201072	0.0110111	0	0	0	0.0227882	0.0236978	0.0230755	0.00612792	0.000574493	0.0278629	0.0353792	0.0109154	0.00732478	0	0	0.000526618	0.000813864	0.0035427	0.0108196	0.0412677	0	0	0.00339908	0.000526618	0.000143623	0	0	0.00722903	0	0	0.00512256	0.00330333	4.78744e-05	0.000478744	0	0.00234584
S006D-0002	0.000198138	0.317813	0	0.0802457	0.0405687	0.0561224	0.000297206	0.00743016	0.0603824	0.054042	0.0757381	0	0.0315534	0.0201605	0	0	0	0	0.0620666	0.0342778	0.00361601	0.0122845	0.0411135	0.00995641	0.0318011	0.00525064	0	0	0.00366554	0.00549832	0.00282346	0.00292253	0.00906479	0	4.95344e-05	0.00579552	0.00321973	9.90688e-05	0	0	0	0	0	0.009362	0.00292253	0	0.00183277	0	0.000842084
S006D-0003	0	0.491331	0	0.122634	0.0229716	0.000396747	0.00301527	0.00745884	0.0121404	0.0222972	0.0100377	0	0.0156715	0.00460226	0	0.0219004	0.00277723	0.0489189	0.0451498	0.0442769	0.00472129	0.0031343	0.0486808	0.00527673	0.000476096	0.00186471	0.000555445	0	0.000317397	0.000952192	0.00111089	0.0034517	0.000277723	0	0.00932355	0.00170601	0.00210276	3.96747e-05	0	0	0.00122991	0	0	0.00682404	0.0029756	0.00896647	0.00154731	0	0.000634795
S006D-0004	0.691247	0.0295307	0	0.0539126	0.012042	0.0101698	0.000127654	0.0127654	8.51028e-05	0.00999957	0.00987192	0	0.00327646	0.00191481	0.00846772	0	0	0.00110634	0.0108506	0.00519127	0.0325518	0.000595719	0.00659546	0.0139994	0.00093613	0.000382962	0.00765925	0.000382962	0	0.00174461	0.000510617	0.000212757	0.00127654	0	0.0219991	0.000553168	0	0.00434024	0	0	0	4.25514e-05	0	0.000340411	0.00225522	0.0195311	0.00170206	4.25514e-05	0.000851028
S006D-0005	0.866401	0.000550358	0	0.00350853	0.073404	0.000206384	0.000687947	0.000825537	6.87947e-05	6.87947e-05	0.00116951	0.000756742	0.000343974	0.000825537	0	0.000137589	0	0.00378371	0.0114199	0.00729224	0.00165107	0	0.00997523	0.0012383	0.000137589	0.000481563	0	0.000825537	0	0.000137589	6.87947e-05	0.000619152	0.000619152	0.00116951	0	0.0012383	6.87947e-05	0.000894331	0	0.000343974	0	0	0	0.000481563	0.000275179	0.000137589	6.87947e-05	0	0.000206384
S006D-0006	0.000709956	0.425209	0	0.0418328	0.0225001	0.00141991	0.00688111	0.00879253	0.143247	0.0296543	0.0600732	0	0.0390476	0	0.00933865	0	0	0.0687019	0.0112501	0.0415597	0.00748184	0.00655344	0.00169297	0.0027306	0.000163836	0	0	0	0.00475124	0.00109224	0	0.0126154	0	0.000109224	0	0.00578887	0	5.4612e-05	0	0.0315111	0.000163836	0	0	0.00327672	0	5.4612e-05	0.00125608	0	0.000109224
S006D-0007	0.626373	0.00804591	0	0.0847704	0.0148012	0.000109842	0	0.00162017	0.0254009	0.00123572	0.0057667	0.107865	0.00799099	0.0107096	0	0.000713972	0	0.0238357	0.0180415	0.0144991	0.00362478	0.00211446	0.00821068	0.00670035	0.00060413	0	2.74605e-05	8.23814e-05	0.000137302	0.000466828	0.000686511	0.00216938	0.000247144	0	0.00582162	0.000549209	0.000164763	0.00562939	0	8.23814e-05	0	0	0	0.00200461	0.00057667	0.00162017	5.49209e-05	0	0.000494288
S006D-0008	7.64906e-05	0.32585	0	0.0764906	0.0140743	0.000191227	0	0.00696065	0.0805064	0.0207672	0.0497571	0	0.0232531	0.00719012	0.182583	0.0961487	0	0.0367537	0.00975255	0.0215321	0.00780204	0	0.00336559	0.00803151	0	0	0	0	7.64906e-05	0.000803151	0.00596627	0.00799327	0	0	3.82453e-05	0.00283015	0.000497189	0.000114736	0	0	3.82453e-05	0	0	0.00141508	0	0.000114736	0.000152981	0	0
S006D-0009	0	0.279062	0	0.346276	0.0448896	0.117411	3.42407e-05	0.0095874	0	0	0.00695086	0	0	0	0	0	0	3.42407e-05	0.022051	0.0362267	0.0613936	0	0.0360555	0.0117103	0	0	0.000205444	0	0	0.00181476	0	0.00280774	0	0	0.000102722	0.00160931	0	0	0	0	0	0	0.00219141	0.00321863	0	0.000308166	0.00047937	0.000342407	0
S006D-0010	3.14258e-05	0.688508	0	0	3.14258e-05	9.42774e-05	0.028786	0.00474529	6.28516e-05	0	0.000911348	0	0	0	0	0	0.0916376	0	0.00465102	0.00223123	0.154709	0	3.14258e-05	0.000157129	0	0	0.00669369	0	0	0.00298545	0	0	3.14258e-05	0	0	0.00081707	0	6.28516e-05	0	0	0.000345684	0.000974199	0.000471387	0.00213695	0	6.28516e-05	0	0.000157129	0
S006D-0011	0.000187876	0.316696	0	0.0281187	0.0291207	0.00300601	0.0999499	0.0108968	0.0390782	0.0286197	0.131137	0	0.0271794	0.0261147	0	0	0	0.011022	0.0496618	0.0133392	0.0147169	0.00375752	0.0151553	0.0115857	0.000501002	0	0.00288076	0.00344439	0.000501002	0.0114604	0	0	0.000688878	0	6.26253e-05	0.0355711	0.0608091	6.26253e-05	0.000563627	0	0.0067009	0	0	0.0051979	0	6.26253e-05	0.00294339	0	0.000814128
S006D-0012	0.713319	0.0149683	0	0.0220296	0.0503594	0.00207188	0.00114165	0.00211416	0.0119239	0.00443975	0.0101057	0	0.00773784	0.00608879	0	0.000211416	0	0.0122622	0.040296	0.0139112	0.00312896	0	0.0215645	0.0045666	0.0169979	0.000761099	8.45666e-05	0.00503171	0.00625793	0.000422833	4.22833e-05	0.00139535	0.0017759	0	0.000634249	0.000718816	0	0	0	0.00190275	0	0	0	0.000845666	0.00169133	0.000211416	0.000422833	0	0.000761099
S006D-0013	4.99276e-05	0.403066	0	0.0628089	0.0348994	0.0238654	0.000798842	0.00838784	0.0195217	0.058615	0.088272	0	0.0272105	0.000599131	0	0	0.00818813	0.0346997	0.0243147	0.028259	0.00773878	0.00988567	0.0287583	0.00179739	0.00124819	0	0.031005	0	0.003445	0.00329522	0	0.00359479	0.0271107	0.00863748	0	0.00129812	4.99276e-05	0	0	0	0.00858755	4.99276e-05	0.000798842	0.00394428	0	0.000249638	0.000898697	4.99276e-05	0.0162764
S006D-0014	0.00027819	0.356269	0	0.0688056	0.00408012	0.194408	4.6365e-05	0.00426558	0.00282826	0.0427485	0.120456	0	0.0186851	0	0	0	0	0.0201688	0.022997	0.0205397	0.0035701	0.00778932	0.0500278	0.00505378	0.000602745	0	0	0.00106639	0.0009273	0.00111276	0.00157641	0.00607381	9.273e-05	0	0	0.000880935	0.0238316	4.6365e-05	0	0	0	0	0	0.00222552	0.00477559	0.000139095	0.000695475	0	0.00106639
S006D-0015	0.000153171	0.285816	0	0.0858266	0.0262432	0.0918513	0.100327	0.00847544	0	0.0770959	0.0985398	5.10569e-05	0.0541203	0.00791382	0	0.0160829	0.0213928	0.00597365	0.0205759	0.00770959	0.00719902	0.00393138	0.0176146	0.00510569	0.00142959	0	0.0026039	0.00107219	0.0033187	0.000510569	0.00209333	0.00536097	0.000612683	0	5.10569e-05	0.00679056	0	0.00388032	0	0.00393138	0.000765853	0	0.000102114	0.0157255	0	0	0.000561626	0	0.000408455
S006D-0016	0.771631	0.00767891	0	0.0201821	0.104279	2.85461e-05	0	0.00393937	0.000285461	0.0108475	0.00428192	0	0.00442465	0.00308298	0	0.00208387	5.70923e-05	0.0151865	0.0113899	0.0131883	0.00254061	0.00234078	0.00382518	0.00131312	2.85461e-05	0.0007422	0	0	0.000114185	0.000428192	0.000142731	0.0007422	0	0.000913477	8.56384e-05	0.00188405	0.000285461	0.0048243	0	0.000285461	0.000314008	0	0	0.000942023	0.00105621	0.000314008	0.000342554	0	8.56384e-05
S006D-0017	4.2294e-05	0.473439	0	0.129673	0.0755371	8.45881e-05	0.0615801	0.00554052	4.2294e-05	0.0285908	0.00579428	0	0.00718998	0.0252072	0	0.0171291	0.00862798	0	0.0189054	0.0496109	0.00431399	0	0.00177635	0.00126882	0	0.0189477	0.0339198	0	0.00063441	0.00169176	0.00723228	0.0035104	0	0	0	0.0056674	0.00105735	4.2294e-05	0	0.00228388	0	0	0	0.00203011	0.00304517	0.00063441	0.00190323	0	4.2294e-05
S006D-0018	0.536542	0.050594	0	0.0325686	0.0445719	0	4.09668e-05	0.00696436	0.00249898	0.00393281	0.00143384	0.138345	0.00659566	0.00831626	0	0	0	0.0375256	0.0181893	0.0256452	0.00253994	0.00139287	0.018558	0.0226546	8.19336e-05	0	0	0.00897173	0.00196641	0.00139287	0.000286768	0.00614502	0	0	0	0.00303154	0.000819336	0.00364605	0	0	0	0	0	0.00155674	0.000573535	0.000204834	0.00626792	0	0
S006D-0019	6.22665e-05	0.511613	0	0.123101	0.0650374	6.22665e-05	9.33998e-05	0.00990037	0.0483188	0.00298879	0.0016812	0	0.00214819	0.0160648	0	0	0.00420299	0.0675903	0.00644458	0.0768991	0.00937111	0.00843711	0.00454545	0.00476339	0	0	0	0	0.00479452	0.00165006	0.00193026	0.00790785	0	0	0.0001868	0.0122354	0	3.11333e-05	0	0	0	6.22665e-05	0.000124533	0.000871731	0	9.33998e-05	0	6.22665e-05	0
S006D-0020	0.522778	0.0981297	0	0.0310925	0.0439535	0.000141329	0.00183728	0.00381589	0.0180431	0.0465916	0.00254393	0	0.0157347	0.00683092	0	0	0	0.0271353	0.0380176	0.0275592	0.00259104	0.003863	0.0435295	0.00155462	4.71098e-05	0.00475809	0.00136618	0.00725491	0.00348613	0.00244971	0.00306214	0.000423988	0.000188439	0.0153107	0.00188439	0.00376879	0.000376879	4.71098e-05	0	0	0.000423988	4.71098e-05	4.71098e-05	0.00169595	0	0.0116832	0.000329769	0	0.000706647
S006D-0022	0.430949	0.0879781	6.52656e-05	0.131641	0.0552147	0.000522125	0.0191228	0.00267589	0.00952878	0.00522125	0.0465997	0	0.00704869	0.000326328	0	0.0266936	0.00306748	0.0085498	0.0396162	0.0208197	0.00215377	0.000326328	0.0241483	0.00665709	0.0022843	0.000717922	0.00137058	0.00574338	0.000522125	0.00287169	0.00143584	0.004177	0.004177	0	0.000261063	0.00143584	0.000261063	0.00861506	0	0.000326328	0.000522125	6.52656e-05	0	0.00195797	0.00300222	0.00156638	0.000195797	0	0.00339381
S006D-0023	0.413414	0.132555	0	0.0925453	0.00857351	0.00012161	0.14806	0.00291864	0.00328347	0.0163566	0.0319227	6.08051e-05	0.0059589	0.00413474	0	0.00322267	0.00145932	0.0131339	0.0228019	0.0105801	0.00462118	0.000851271	0.0129515	0.0101544	0.00012161	0.0012161	0.00638453	0.00376991	0.00036483	0.0011553	0.0036483	0.000729661	0.00656695	0	6.08051e-05	0.00188496	0.00170254	0.0152013	0	0.00109449	0	0	0	0.00170254	0.00291864	0.00012161	0.00024322	0	0.0048644
S006D-0024	0.654869	0.0419654	0	0.0502165	0.0174358	0.000112007	3.73357e-05	0.00246416	0.00276284	0.0364397	0.00765382	0	0.0200493	0	0	0	0	0.00985663	0.0361036	0.0147103	0.00309886	0.000485364	0.0135902	0.00276284	0.000410693	0	0	0	0.000560036	0.000186679	0.00212814	0.00164277	0.0190412	0	0.0005227	0.00134409	3.73357e-05	0	0	0.00761649	0	0	0	0.0256496	0	0	0.000336022	0	0.00701912
S006D-0025	0	0.319614	0	0.108891	0.156001	0.0479398	0.000230702	0.0153647	0.000599825	0.0622895	0.0516311	0	0.0205325	0	0.000184561	0	0	0.0181332	0.0461404	0.0364509	0.0159646	0.00761316	0.00964334	0.0121349	0.00318368	0	0	0	0.00253772	0.00392193	0.00276842	0.00350667	0.00212246	0	4.61404e-05	0.00424491	0.0135191	0	0	0	0.0150879	0	0.000322983	0.00410649	0	0.000599825	0.00442947	0	0.000138421
S006D-0026	5.79072e-05	0.316058	0	0.159708	0.0270427	0.115525	0.000173722	0.00509584	0.0111182	0.0307487	0.0793329	0	0.0357867	0.00596444	0	0	0.0242631	0.00590654	0.0480051	0.0108287	0.0120447	0.0096126	0.0353813	0.00573282	0.024321	0	0	0.0016214	0.000810701	0.000173722	0	0.00220047	0.00926516	0	0	0.0024321	0	0	0	0	0.000115814	0	0	0.00335862	0.00445886	5.79072e-05	0.00110024	0	0.00700678
S006D-0027	0.0175009	0.24223	0	0.0807322	0.0596775	0.138566	0.0311128	0.00670533	0.00090522	0.0455963	0.0570959	3.35267e-05	0.0390586	0	0	0	0.00935394	0.00335267	0.0272907	0.0148523	0.00442552	0.00989037	0.0636001	0.00274919	0.0202501	0.0414725	0.00137459	0.0304087	0.00901867	0.00264861	0.00184397	0.00197807	0.000134107	0	0	0.00157575	0.00620243	3.35267e-05	0.000469373	0	6.70533e-05	0	0	0.0109297	0.00590069	6.70533e-05	0.000871693	0	0.00238039
S006D-0028	0.5265	0.0449866	0	0.0891109	0.0566009	0.000253588	0.000304306	0.00314449	0.00278947	0.0382918	0.0261703	0	0.00791195	0.025156	0	0.012223	0.000101435	0.0148096	0.0380382	0.0200335	0.021555	0.00207942	0.0286555	0.00273875	0.00111579	0	0.00065933	0	0.000507177	0.00106507	0	0.00304306	0.00223158	0	0.00365167	0.00106507	0.00152153	0	0	0.000101435	0	0	0	0.00202871	0.00765837	0.00507177	0.0008622	0	0.000507177
S006D-0029	0.466383	0.0651977	0	0.0986789	0.0125328	0.0350647	0	0.00167406	0	0.0228034	0.00981812	0.0544747	0.00855126	0.00551986	0.00221699	0.0207674	0	0.0172835	0.0384128	0.0196815	0.0119446	0.00266944	0.0158357	0.00199077	0.00561035	0	0.000180979	0.00846077	0.000271469	0	0.00266944	0.00113112	0.0330739	0	0	0.00108587	0.0113564	0	0	0.0034386	0.000271469	0	0	0.00113112	0.00420776	0	0.000135734	0	0.00235273
S006D-0030	0.00017585	0.423623	5.86166e-05	0.110551	0.0379836	0.033177	0.0216882	0.0168816	0.03517	0.0274326	0.017585	0	0.00556858	0.0310082	0	0	0	0	0.0487104	0.0252052	0.0192849	0.00017585	0.0243259	0.0120164	0.000762016	0.00603751	0.00158265	0	0.00363423	0.0133646	0	0.0145369	0.0059789	0	0.000117233	0.00498242	0.0141266	5.86166e-05	0	0	0	0	0	0.00199297	0.00926143	0.0028136	0.00269637	0.0003517	0.00187573
S006D-0031	0.53673	0.0633501	0	0.100461	0.0152859	0.000160481	0.00252758	0.00441324	0	0.0116349	0.00316951	0.058335	0.0100301	0.0146038	0	0	0	0.0578937	0.0182146	0.030331	0.0145236	4.01204e-05	0.00409228	0.0023671	0.000601805	0.0017653	0.0120762	0.000401204	0.000200602	0.000521565	0.000802407	0.0115145	0.00224674	0	0	0.00164493	0.000160481	0.00300903	0	0.000240722	0.000722166	0	8.02407e-05	0.00204614	0.000320963	0.000401204	8.02407e-05	0	0.00365095
S006D-0032	0.000218508	0.246968	5.46269e-05	0.0266579	0.0574129	0.0215776	0.00191194	0.0198842	0.000983284	0.0399869	0.0699224	0	0.0201027	0.0263848	0.00393314	0.000764777	0.0152409	0.014203	0.0425544	0.0353436	0.021523	0.0042609	0.107069	0.00420627	0.0294985	0.00906807	0.00584508	0.00311373	0.024746	0.0192287	0.00213045	0.00371463	0.0248006	0	0	0.0111985	0.00251284	0	0.000491642	0.0137114	0.00196657	0	0	0.0274773	0.00442478	0	0.0102699	0	0.00207582
S006D-0033	0	0.00304666	0	0.000132463	0.000165579	0.000662317	0.196112	0.383714	0.0299036	0.000165579	0.00423883	0	0	0.184787	0	0	0	0	0.00115906	0.00602709	0.00529854	3.31159e-05	0.00172203	0.0233798	9.93476e-05	0	0.00195384	0	0.0170547	0.0436467	0	0	0	0	0	0.00195384	0.00139087	0.000132463	0.0300692	0	0.000794781	0.000861013	0.02487	0.000364275	0	3.31159e-05	0.000264927	0.0197371	0
S006D-0034	0	0.521746	7.81525e-05	0.000898753	0.169317	0.13493	0.0291899	0.00738541	0	0.0162166	0.00273534	3.90762e-05	0	0	0	0	0	0.0031261	0.00613497	0.0193427	0.0311047	0	0.00382947	0.000156305	0	0	0.00132859	0	0	0.00847954	0	0.00265718	0	0	0	3.90762e-05	3.90762e-05	0	0	0	0	0.0329803	0.000195381	0.00316518	0	3.90762e-05	0.000976906	7.81525e-05	0
S006D-0035	0	0.362544	0.000105899	0.0167849	0.00132373	0.183946	0.0635391	0.0391295	0.0111193	0.000953087	0.0148258	0	0.0500371	0	0	0	0	0.000211797	0.0420417	0.0075188	0.0128137	0	0.047019	0.0033358	0.000900138	0	0.00211797	0.0419888	0.0141904	0.00661866	0	0.00111193	0.000105899	0	5.29493e-05	0.00735995	0.000423594	0	0.00423594	0	0.0397649	0.000529493	0.000370645	0.00497723	0	5.29493e-05	0.00635391	0.000264746	0.000476543
S006D-0036	0.000145943	0.575452	7.29714e-05	0.126496	0.041995	0.0010216	0	0.0112741	0.00295534	0.0355371	0.00251751	0	0.0101065	0.0469206	0	0	0	0.038383	0.016674	0.0281305	0.0100336	0.00974168	0.00711471	0.00386748	0.000218914	0	0	0	0.00693228	0.00131349	0.00412288	0.000948628	0.000145943	0	0	0.00474314	0.00149591	3.64857e-05	0	0	0	0	0.000291886	0.00569177	0	7.29714e-05	0.000401343	0	0.000182428
S006D-0037	0.284491	0.158764	0.000152952	0.0467013	0.00311002	0.0799429	0.00117263	0.00387478	0	0.0289079	0.0150403	0.11242	0.0348221	0.00525135	0	0.0161619	0.00948302	0.0209544	0.0248292	0.0243194	0.00790252	0.0258999	0.0112675	0.000560824	0.00107066	0.00249822	0.00188641	0.0196288	0.000611808	0.000305904	0.00137657	0.000101968	0.000611808	0.0315081	0	0.00050984	0.000356888	0.000101968	5.0984e-05	0.00147854	0.000152952	0	0	0.00168247	0.00596513	0	0.000458856	0	0.000407872
[truncated: 52 more columns]

## Sheet: Species
	s__Prevotella_copri	g__Bacteroides_unclassified	f__SUP05_unclassified	s__Faecalibacterium_prausnitzii	s__Roseburia_faecis	s__Akkermansia_muciniphila	s__Bacteroides_uniformis	s__Escherichia_coli	s__Bacteroides_ovatus	s__Bacteroides_fragilis	g__Blautia_unclassified	s__Bifidobacterium_adolescentis	s__Alistipes_putredinis	g__Ruminococcus_unclassified	g__[Prevotella]_unclassified	s__Prevotella_stercorea	g__Parabacteroides_unclassified	g__Phascolarctobacterium_unclassified	o__RF32_unclassified	g__Paraprevotella_unclassified	s__Parabacteroides_distasonis	g__Acidaminococcus_unclassified	g__Sutterella_unclassified	g__Oscillospira_unclassified	f__Lachnospiraceae_unclassified	s__Clostridium_citroniae	s__Bacteroides_caccae	s__Alistipes_finegoldii	s__Alistipes_onderdonkii	g__Clostridium_unclassified	g__Bilophila_unclassified	f__Ruminococcaceae_unclassified	s__Bacteroides_plebeius	g__Coprococcus_unclassified	s__Clostridium_clostridioforme	f__Christensenellaceae_unclassified	g__Catenibacterium_unclassified	s__Ruminococcus_bromii	f__Enterobacteriaceae_unclassified	s__Roseburia_inulinivorans	g__Desulfovibrio_unclassified	g__Prevotella_unclassified	s__Collinsella_aerofaciens	s__[Ruminococcus]_torques	s__Desulfovibrio_D168	s__Clostridium_hathewayi	g__Odoribacter_unclassified	g__Lachnospira_unclassified	p__Firmicutes_unclassified
S006D-0001	0.413204	0.0615186	0	0.0605132	0.00914401	0.00789927	0.00220222	0	0.00325546	0.00416507	0.00416507	0	0.0111547	0.0327939	0.0777959	0	0.00636729	0.0110111	0	0	0.0128303	0	0.0227882	0.0236978	0.0230755	4.78744e-05	0.00110111	0.00397357	0.00134048	0.00459594	0.000574493	0.0278629	0.0226446	0.0291076	0.00143623	0.0109154	0.00732478	0.000478744	0	0.00138836	0	0	0.000526618	4.78744e-05	0	0	0.0035427	0.0108196	0.0412677
S006D-0002	0.000198138	0.213939	0	0.0802457	0.0304141	0.0561224	0.0409649	0.000297206	0.04255	0.00856945	0.00638993	0.059144	0.0376461	0.0452249	0	0	0.0176342	0.0201605	0	0	0.0106994	0	0	0.0620666	0.0342778	4.95344e-05	0.0117396	0.0112443	0.00510204	0.000445809	0.0122845	0.0411135	0	0.00956013	0.00277393	0.0318011	0.00525064	0.028086	0	0.00376461	0	0	0.00366554	0.000198138	0	0.000148603	0.00282346	0.00292253	0.00906479
S006D-0003	0	0.372466	0	0.122634	0.0208292	0.000396747	0.0196786	0.00301527	0.0632017	0.0246776	0.00503868	0.0107122	0.0222178	0.0100377	0	0	0.00805396	0.00460226	0	0.0219004	0.00698274	0.00277723	0.0489189	0.0451498	0.0442769	0	0.0113073	0	0	0.00269788	0.0031343	0.0486808	0	0.00472129	0.00158699	0.000476096	0.00186471	0	0.000555445	0.00162666	0	0	0.000317397	0.000158699	0	7.93493e-05	0.00111089	0.0034517	0.000277723
S006D-0004	0.691247	0.0267648	0	0.0539126	0.0114463	0.0101698	0.000595719	0.000127654	0.000680822	0.000808476	0.0116165	8.51028e-05	0.00655291	0.00923365	0	0	0.00102123	0.00191481	0.00846772	0	0.00182971	0	0.00110634	0.0108506	0.00519127	4.25514e-05	0.000680822	0.00212757	0.00114889	0.0321688	0.000595719	0.00659546	0	0.0139994	0.000255308	0.00093613	0.000382962	0	0.00765925	0.000468065	0.000382962	0	0	4.25514e-05	0	4.25514e-05	0.000510617	0.000212757	0.00127654
S006D-0005	0.677628	0.000343974	0	0.00350853	0.0682444	0.000206384	6.87947e-05	0.000687947	0	0.000137589	0.000687947	6.87947e-05	6.87947e-05	0.000963126	0.000756742	0.173707	0.000137589	0.000825537	0	0.000137589	0.000206384	0	0.00378371	0.0114199	0.00729224	0	0	0	0	0.00151348	0	0.00997523	0	0.00116951	0.000137589	0.000137589	0.000481563	0	0	0.00247661	0.000137589	0.015066	0	0	0.000687947	0	6.87947e-05	0.000619152	0.000619152
S006D-0006	0.000436896	0.355196	0	0.0418328	0.0212441	0.00141991	0	0.00688111	0.0623669	5.4612e-05	0.00841025	0.139697	0.0238654	0.0587079	0	0.000218448	0.0128884	0	0.00933865	0	0.0261591	0	0.0687019	0.0112501	0.0415597	0.000163836	0.00759107	0.0040959	0.00163836	0.00251215	0.00655344	0.00169297	0	0.00256676	0.003659	0.000163836	0	0	0	0.000655344	0	5.4612e-05	0.0018022	0.000163836	0	0.000109224	0	0.0126154	0
S006D-0007	0.577219	0.00568431	0	0.0847704	0.00991322	0.000109842	0.000247144	0	0.00107096	0.00101604	0.0014554	0.0248243	0.000137302	0.00373462	0.107865	0.0484677	0.00678273	0.0107096	0	0.000713972	0.00120826	0	0.0238357	0.0180415	0.0144991	2.74605e-05	2.74605e-05	0.000796353	5.49209e-05	0.00343256	0.00211446	0.00821068	0	0.00609622	0.000137302	0.00060413	0	0.00183985	2.74605e-05	0.00444859	8.23814e-05	0.000686511	0.000137302	0	0	0	0.000686511	0.00216938	0.000247144
S006D-0008	3.82453e-05	0.21142	0	0.0764906	0.0106322	0.000191227	0.030864	0	0.0411137	0.0174399	0.00611925	0.0733163	0.0112441	0.0486863	0	0	0.0168662	0.00719012	0.182583	0.0961487	0.00638697	0	0.0367537	0.00975255	0.0215321	3.82453e-05	0.0250124	0.00826099	0.000994378	0.00478066	0	0.00336559	0	0.00803151	0.00294489	0	0	0	0	0.00290664	0	3.82453e-05	7.64906e-05	7.64906e-05	0	3.82453e-05	0.00596627	0.00799327	0
S006D-0009	0	0.000753296	0	0.346276	0.0373224	0.117411	0	3.42407e-05	3.42407e-05	0.278274	0.00667694	0	0	0.00140387	0	0	0	0	0	0	0	0	3.42407e-05	0.022051	0.0362267	0.00212292	0	0	0	0.0178737	0	0.0360555	0	0.0117103	0.0369457	0	0	0.005547	0.000205444	0.00523883	0	0	0	0	0	0.00102722	0	0.00280774	0
S006D-0010	3.14258e-05	0.688382	0	0	3.14258e-05	9.42774e-05	3.14258e-05	0.028786	0	9.42774e-05	0	6.28516e-05	0	0.000911348	0	0	0	0	0	0	0	0.0916376	0	0.00465102	0.00223123	0.0968543	0	0	0	0.00235693	0	3.14258e-05	0	0.000157129	0	0	0	0	0.00669369	0	0	0	0	0	0	0.0369253	0	0	3.14258e-05
S006D-0011	0	0.144476	0	0.0281187	0.0284319	0.00300601	0.0632515	0.0999499	0.030248	0.0782816	0.00995741	0.0382014	0.0186623	0.131137	0	0	0	0.0261147	0	0	0	0	0.011022	0.0496618	0.0133392	0.00469689	6.26253e-05	0.00363226	0	0.000876754	0.00375752	0.0151553	0	0.0115857	0.00757766	0.000501002	0	0	0.00288076	0	0.00344439	0.000187876	0.000501002	0.0106463	0	0.000626253	0	0	0.000688878
S006D-0012	0.654841	0.00778013	0	0.0220296	0.0480338	0.00207188	0.00186047	0.00114165	0.000591966	0.0005074	0.00194503	0.0118393	4.22833e-05	0.00993658	0	0.0573362	0.00731501	0.00608879	0	0.000211416	0.000422833	0	0.0122622	0.040296	0.0139112	0	0.000803383	0.00367865	0	0.00287526	0	0.0215645	0.00342495	0.00418605	0.0002537	0.0169979	0.000761099	4.22833e-05	8.45666e-05	0.0010148	0	0.00114165	0.00625793	0	0.00503171	0	4.22833e-05	0.00139535	0.0017759
S006D-0013	4.99276e-05	0.342703	0	0.0628089	0.0315542	0.0238654	0.0312048	0.000798842	0.00908682	0.0190224	0.00773878	0.0178741	0.0218184	0.0704978	0	0	0.0118328	0.000599131	0	0	0.0152778	0.00818813	0.0346997	0.0243147	0.028259	0.000499276	0.00104848	0.0167257	0.0196715	0.00494283	0.00988567	0.0287583	0	0.00179739	0.00214689	0.00124819	0	0.0174247	0.031005	0.000499276	0	0	0.00219681	0.00129812	0	4.99276e-05	0	0.00359479	0.0271107
S006D-0014	4.6365e-05	0.171504	0	0.0688056	0.00394102	0.194408	0.088418	4.6365e-05	0.0643546	0.0319918	0.00259644	0.00282826	0	0.120456	0	0	0.0144195	0	0	0	0.00426558	0	0.0201688	0.022997	0.0205397	0.000510015	0	0.0153932	0.026799	0.000417285	0.00778932	0.0500278	0	0.00505378	0.00157641	0.000602745	0	0	0	0	0.00106639	0.000231825	0	0.000510015	0	0.00037092	0.00157641	0.00607381	9.273e-05
S006D-0015	0.000153171	0.212448	0	0.0858266	0.0255795	0.0918513	0.0328806	0.100327	0.0117431	0.0264475	0.00832227	0	0.0327785	0.090626	5.10569e-05	0	0.00469723	0.00791382	0	0.0160829	0.0465639	0.0213928	0.00597365	0.0205759	0.00770959	0.00168488	0.00229756	0.0118963	0.0317063	0.0048504	0.00393138	0.0176146	0	0.00510569	0	0.00142959	0	0.00791382	0.0026039	0.000255284	0.00107219	0	0	0	0	0	0.00209333	0.00536097	0.000612683
S006D-0016	0.754104	0.00276898	0	0.0201821	0.0968	2.85461e-05	0.000628015	0	0.00196968	0.000942023	0.00351118	0.000285461	0.00836402	0.00405355	0	0	0.00316862	0.00308298	0	0.00208387	0.00125603	5.70923e-05	0.0151865	0.0113899	0.0131883	0	0.000770746	0.00174131	0.0003711	0.00165568	0.00234078	0.00382518	0.000599469	0.000713654	0.00088493	2.85461e-05	0.0007422	0	0	0.00271188	0	0.0175273	0.000114185	0.000114185	0	0	0.000142731	0.0007422	0
S006D-0017	4.2294e-05	0.381238	0	0.129673	0.0510066	8.45881e-05	0.00672475	0.0615801	0.0688547	0.0137456	0.00528675	0	0.0227119	0.00228388	0	0	0.0035527	0.0252072	0	0.0171291	0.00359499	0.00862798	0	0.0189054	0.0496109	0.000338352	0.00287599	0.00570969	0	0.00241076	0	0.00177635	0	0.00109964	0.00118423	0	0.0189477	0.0035104	0.0339198	0.0174251	0	0	0.00063441	0.000296058	0	4.2294e-05	0.00723228	0.0035104	0
S006D-0018	0.493527	0.0470299	0	0.0325686	0.0439984	0	0.00303154	4.09668e-05	0.000204834	0.000327735	0.00528472	0.00217124	0.00204834	0.000655469	0.138345	0.0246211	0.00143384	0.00831626	0	0	0.00516182	0	0.0375256	0.0181893	0.0256452	0.0001229	0	0.0013519	0	0.000327735	0.00139287	0.018558	0	0.0225317	0.0013519	8.19336e-05	0	0.000286768	0	0	0.00897173	0.0183941	0.00192544	0.0001229	0	0.000573535	0.000286768	0.00614502	0
S006D-0019	6.22665e-05	0.42335	0	0.123101	0.0553549	6.22665e-05	0.0105853	9.33998e-05	0.050467	0.00740971	0.00949564	0.0456102	0	0.0016812	0	0	0	0.0160648	0	0	0.00214819	0.00420299	0.0675903	0.00644458	0.0768991	0	0.0198007	0.00146326	0.00152553	0.000342466	0.00843711	0.00454545	0	0.00432752	0.00902864	0	0	0	0	0.00737858	0	0	0.00479452	9.33998e-05	0	0	0.00193026	0.00790785	0
S006D-0020	0.522778	0.0539407	0	0.0310925	0.0425873	0.000141329	0.00367457	0.00183728	0.00358035	4.71098e-05	0.00367457	0.0163	0.040326	0.000800867	0	0	0.0116832	0.00683092	0	0	0.00405144	0	0.0271353	0.0380176	0.0275592	0	0.00315636	0.0062185	0	0.000423988	0.003863	0.0435295	0.0337306	0.00122486	0.00211994	4.71098e-05	0.00475809	0.00174306	0.00136618	0.000753757	0.00725491	0	0.0033448	0.000188439	0	0	0.00306214	0.000423988	0.000188439
S006D-0022	0.200235	0.060697	6.52656e-05	0.131641	0.0516251	0.000522125	0.00926772	0.0191228	0.00868033	0.00241483	0.0022843	0.00887613	0.00117478	0.0462733	0	0.230322	0.000261063	0.000326328	0	0.0266936	0.0060697	0.00306748	0.0085498	0.0396162	0.0208197	0.000130531	0.00267589	0.00372014	0.000130531	0.00104425	0.000326328	0.0241483	0.00424227	0.00522125	0.000783188	0.0022843	0.000717922	0.000195797	0.00137058	0.00104425	0.00574338	0.000391594	0.000522125	6.52656e-05	0	6.52656e-05	0.00143584	0.004177	0.004177
S006D-0023	0.413414	0.0641493	0	0.0925453	0.00535085	0.00012161	0.000547246	0.14806	0.012161	0.00407394	0.00273623	0.00279703	0.0110057	0.031497	6.08051e-05	0	0.00431716	0.00413474	0	0.00322267	0.00164174	0.00145932	0.0131339	0.0228019	0.0105801	0.00012161	0.00206737	0.0024322	0.00194576	0.00164174	0.000851271	0.0129515	0.0495561	0.00170254	0.00285784	0.00012161	0.0012161	6.08051e-05	0.00638453	0.00127691	0.00376991	0	0.00036483	0.00012161	0	0	0.0036483	0.000729661	0.00656695
S006D-0024	0.654869	0.0321461	0	0.0502165	0.0150836	0.000112007	0.00100806	3.73357e-05	0.00343489	0.00153076	0.00126941	0.00272551	0.0275538	0.00660842	0	0	0.0200493	0	0	0	0	0	0.00985663	0.0361036	0.0147103	7.46714e-05	0.00384558	0.00798984	0	0.000970729	0.000485364	0.0135902	0	0.00123208	0.00197879	0.000410693	0	0.000560036	0	0.00153076	0	0	0.000560036	3.73357e-05	0	0	0.00212814	0.00164277	0.0190412
S006D-0025	0	0.211	0	0.108891	0.144512	0.0479398	0.0405112	0.000230702	0.0633046	0.0047986	0.0133346	0.000553684	0.0402344	0.0293453	0	0	0.0121811	0	0.000184561	0	0.00715176	0	0.0181332	0.0461404	0.0364509	9.22807e-05	0	0.00641351	0.0143035	0.00429105	0.00761316	0.00964334	0	0.0112582	0.0113505	0.00318368	0	0.0209477	0	0.00821298	0	0	0.00221474	0.000322983	0	4.61404e-05	0.00276842	0.00350667	0.00212246
S006D-0026	5.79072e-05	0.234524	0	0.159708	0.019341	0.115525	0.0601077	0.000173722	0.00596444	0.0154033	0.00498002	0.0102496	0.0118131	0.0723261	0	0	0	0.00596444	0	0	0.0326018	0.0242631	0.00590654	0.0480051	0.0108287	0.000347443	5.79072e-05	0.00920725	0.00747003	0.00891771	0.0096126	0.0353813	0	0.00573282	0.0024321	0.024321	0	0.00613817	0	0.000115814	0.0016214	0	0.000810701	0.000173722	0	0	0	0.00220047	0.00926516
S006D-0027	0.00040232	0.190297	0	0.0807322	0.0580347	0.138566	0.0156234	0.0311128	0.0108626	0.00526369	0.00422436	0.000838167	0.0287994	0.0520334	3.35267e-05	0	0.0262849	0	0	0	0.0127737	0.00935394	0.00335267	0.0272907	0.0148523	0.000234687	0.0201831	0.00921983	0.00298387	0.00248097	0.00989037	0.0636001	0	0.00274919	0.000637007	0.0202501	0.0414725	0.000435847	0.00137459	0.000838167	3.35267e-05	0.0170986	0.00901867	0.00117343	0.0303752	0.000469373	0.00184397	0.00197807	0.000134107
S006D-0028	0.5265	0.0145052	0	0.0891109	0.0549779	0.000253588	0.00187655	0.000304306	0.00390526	0.00623827	0.00299234	0.00157225	0.0315971	0.0214536	0	0	0.00228229	0.025156	0	0.012223	0.00562966	0.000101435	0.0148096	0.0380382	0.0200335	0	0.00537607	0.000608612	0.00598468	0.0202871	0.00207942	0.0286555	0.0130852	0.00228229	0.00116651	0.00111579	0	0.00365167	0.00065933	0.000101435	0	0	0.000507177	5.07177e-05	0	0	0	0.00304306	0.00223158
S006D-0029	0.466383	0.0290924	0	0.0986789	0.00330287	0.0350647	0.0105873	0	0.00280518	0.00162881	0.00113112	0	0.00941091	0.00981812	0.0544747	0	0.00316713	0.00551986	0.00221699	0.0207674	0.00447923	0	0.0172835	0.0384128	0.0196815	4.52448e-05	0.00126685	0.00561035	0.00619853	0.0104515	0.00266944	0.0158357	0.0198172	0.00095014	0.00126685	0.00561035	0	0	0.000180979	0.00135734	0.00846077	0	0.000271469	0	0	4.52448e-05	0.00266944	0.00113112	0.0330739
S006D-0030	0.00017585	0.225909	5.86166e-05	0.110551	0.0321219	0.033177	0.0803634	0.0216882	0.0923212	0.0249707	0.0131887	0.0320047	0.00574443	0.017585	0	0	0	0.0310082	0	0	0.00222743	0	0	0.0487104	0.0252052	0.00433763	0	0.0142438	0.00586166	0.0028136	0.00017585	0.0243259	0	0.0120164	0.0109027	0.000762016	0.00603751	0	0.00158265	0.00322392	0	0	0.00363423	0.00726846	0	0.000293083	0	0.0145369	0.0059789
S006D-0031	0.53673	0.0477834	0	0.100461	0.00569709	0.000160481	0.00240722	0.00252758	0.00357071	0.00184554	0.00328987	0	0.00682046	0.00288867	0.058335	0	0.0071013	0.0146038	0	0	0.00280843	0	0.0578937	0.0182146	0.030331	0	4.01204e-05	0.00152457	0.00224674	0.0136409	4.01204e-05	0.00409228	0.00770311	0.00100301	0.000762287	0.000601805	0.0017653	0.000280843	0.0120762	0.00918756	0.000401204	0	0.000200602	0	0	8.02407e-05	0.000802407	0.0115145	0.00224674
S006D-0032	0.000218508	0.16989	5.46269e-05	0.0266579	0.0532066	0.0215776	0.0133836	0.00191194	0.00240358	0.0612368	0.0159511	0.000928657	0.0260024	0.0623293	0	0	0.0151863	0.0263848	0.00393314	0.000764777	0.00491642	0.0152409	0.014203	0.0425544	0.0353436	0.00841254	5.46269e-05	0.00775702	0.0056812	0.00437015	0.0042609	0.107069	0	0.00376926	0.00480717	0.0294985	0.00906807	0.00759314	0.00584508	0.00273134	0.00311373	0	0.0175352	0.0192287	0	0.00125642	0.00213045	0.00371463	0.0248006
S006D-0033	0	0.00109282	0	0.000132463	3.31159e-05	0.000662317	0	0.196112	0.000298043	0.000231811	0.37974	0.0298705	0	0.00423883	0	0	0	0.184787	0	0	0	0	0	0.00115906	0.00602709	0.00526542	0.00142398	0.000165579	0	0	3.31159e-05	0.00172203	0	0.0233798	0	9.93476e-05	0	0	0.00195384	0.000132463	0	0	0	0.0209292	0	3.31159e-05	0	0	0
S006D-0034	0	0.232191	7.81525e-05	0.000898753	0.168458	0.13493	0.140049	0.0291899	0.0894846	0.0600211	0.00550975	0	3.90762e-05	0.000898753	3.90762e-05	0	0	0	0	0	0	0	0.0031261	0.00613497	0.0193427	0.0152397	0	0	0.0161776	0.0109023	0	0.00382947	0	0.000156305	0	0	0	0.00183658	0.00132859	0	0	0	0	0	0	0.00140674	0	0.00265718	0
S006D-0035	0	0.0199089	0.000105899	0.0167849	0.00111193	0.183946	0.182146	0.0635391	0.130149	0.030287	0.0379646	0.0107487	0	0.0148258	0	0	0.0500371	0	0	0	0	0	0.000211797	0.0420417	0.0075188	0.00863073	0	0	0	0.000529493	0	0.047019	0	0.0033358	0	0.000900138	0	0	0.00211797	0.000158848	0.0419888	0	0	0.00312401	0	0.000688341	0	0.00111193	0.000105899
S006D-0036	0.000109457	0.404371	7.29714e-05	0.126496	0.0372519	0.0010216	0.10953	0	0.0295899	0.010143	0.0109092	0.00269994	0.0304291	0.00138646	0	3.64857e-05	0.00872008	0.0469206	0	0	0.00138646	0	0.038383	0.016674	0.0281305	0.000583771	0.0218184	3.64857e-05	0.00441477	0.00558231	0.00974168	0.00711471	0	0.00386748	0.0033202	0.000218914	0	0.00113106	0	0.00364857	0	0	0.00693228	3.64857e-05	0	7.29714e-05	0.00412288	0.000948628	0.000145943
S006D-0037	0.284491	0.139798	0.000152952	0.0467013	0.00249822	0.0799429	0.00999286	0.00117263	0.00183542	0.00581217	0.00356888	0	0.022178	0.0150403	0.11242	0	0.0119812	0.00525135	0	0.0161619	0.0228408	0.00948302	0.0209544	0.0248292	0.0243194	0.000560824	0.000866728	0.00316101	0.00076476	0.00678087	0.0258999	0.0112675	0.000458856	0.000407872	0.000407872	0.00107066	0.00249822	0	0.00188641	0.000356888	0	0	0.000611808	0	0.0196288	0.000152952	0.00137657	0.000101968	0.000611808
[truncated: 92 more columns]

## Sheet: PCoA
	Axis.1	Axis.2	MBI.Sample.ID	Your.Sample.ID	Sampling.Date	Sample.Type	Group	Age	BMI	Sex	Obesity	Sample_ID	Sample_Name	Sample_Plate	Sample_Well	I7_Index_ID	index	I5_Index_ID	index2	Sample_Project	Description
S006D-0001	0.339814	-0.105264	S006D-0001	1	2017-11-14	Human feces	Non-diabetic	58	26.8786	Female	overweight	PR-0PQI	S006D-0001	4	B8	SB708	ATAGTACC	SB502	CGTTACTA	P-006D_16Sv4	P-006D > S006D-0001 (1) > DNA-0MX8
S006D-0002	-0.265645	-0.165836	S006D-0002	2	2018-11-14	Human feces	Non-diabetic	66	30.7661	Female	obese	PR-0PQJ	S006D-0002	4	C8	SB708	ATAGTACC	SB503	AGAGTCAC	P-006D_16Sv4	P-006D > S006D-0002 (2) > DNA-0MX9
S006D-0003	-0.262512	-0.201063	S006D-0003	3	2018-01-27	Human feces	Non-diabetic	61	29.7657	Female	overweight	PR-0PQK	S006D-0003	4	D8	SB708	ATAGTACC	SB504	TACGAGAC	P-006D_16Sv4	P-006D > S006D-0003 (3) > DNA-0MXA
S006D-0004	0.449769	0.0200263	S006D-0004	4	2018-01-28	Human feces	Non-diabetic	62	30.2721	Female	obese	PR-0PQL	S006D-0004	4	E8	SB708	ATAGTACC	SB505	ACGTCTCG	P-006D_16Sv4	P-006D > S006D-0004 (4) > DNA-0MXB
S006D-0005	0.488861	0.104897	S006D-0005	5	2018-01-28	Human feces	Non-diabetic	21	28.9669	Female	overweight	PR-0PQM	S006D-0005	4	F8	SB708	ATAGTACC	SB506	TCGACGAG	P-006D_16Sv4	P-006D > S006D-0005 (5) > DNA-0MXC
S006D-0006	-0.292001	-0.136432	S006D-0006	6	2018-01-28	Human feces	Non-diabetic	38	27.0227	Female	overweight	PR-0PQN	S006D-0006	4	G8	SB708	ATAGTACC	SB507	GATCGTGT	P-006D_16Sv4	P-006D > S006D-0006 (6) > DNA-0MXD
S006D-0007	0.455951	0.0114059	S006D-0007	7	2018-01-28	Human feces	Non-diabetic	38	30.1424	Female	obese	PR-0PQO	S006D-0007	4	H8	SB708	ATAGTACC	SB508	GTCAGATA	P-006D_16Sv4	P-006D > S006D-0007 (7) > DNA-0MXE
S006D-0008	-0.26384	-0.148965	S006D-0008	8	2018-01-28	Human feces	Non-diabetic	18	22.6431	Male	lean	PR-0PQP	S006D-0008	4	A9	SB709	GCGTATAC	SB501	CTACTATA	P-006D_16Sv4	P-006D > S006D-0008 (8) > DNA-0MXF
S006D-0009	-0.159109	0.136603	S006D-0009	9	2018-01-28	Human feces	Non-diabetic	59	23.9256	Female	lean	PR-0PQQ	S006D-0009	4	B9	SB709	GCGTATAC	SB502	CGTTACTA	P-006D_16Sv4	P-006D > S006D-0009 (9) > DNA-0MXG
S006D-0010	-0.241719	0.159292	S006D-0010	10	2018-02-03	Human feces	Diabetic	78	24.9836	Female	lean	PR-0PQR	S006D-0010	4	C9	SB709	GCGTATAC	SB503	AGAGTCAC	P-006D_16Sv4	P-006D > S006D-0010 (10) > DNA-0MXH
S006D-0011	-0.231273	0.360256	S006D-0011	11	2018-02-03	Human feces	Diabetic	74	22.9604	Female	lean	PR-0PQS	S006D-0011	4	D9	SB709	GCGTATAC	SB504	TACGAGAC	P-006D_16Sv4	P-006D > S006D-0011 (11) > DNA-0MXI
S006D-0012	0.470881	0.0276132	S006D-0012	12	2018-02-03	Human feces	Non-diabetic	27	27.6795	Male	overweight	PR-0PQT	S006D-0012	4	E9	SB709	GCGTATAC	SB505	ACGTCTCG	P-006D_16Sv4	P-006D > S006D-0012 (12) > DNA-0MXJ
S006D-0013	-0.219958	-0.0813955	S006D-0013	13	2018-02-03	Human feces	Non-diabetic	69	22.3988	Female	lean	PR-0PQU	S006D-0013	4	F9	SB709	GCGTATAC	SB506	TCGACGAG	P-006D_16Sv4	P-006D > S006D-0013 (13) > DNA-0MXK
S006D-0014	-0.303352	-0.0350399	S006D-0014	14	2018-02-06	Human feces	Non-diabetic	61	28.259	Female	overweight	PR-0PQV	S006D-0014	4	G9	SB709	GCGTATAC	SB507	GATCGTGT	P-006D_16Sv4	P-006D > S006D-0014 (14) > DNA-0MXL
S006D-0015	-0.290907	0.0235273	S006D-0015	15	2018-02-10	Human feces	Non-diabetic	87	27.7903	Female	overweight	PR-0PQW	S006D-0015	4	H9	SB709	GCGTATAC	SB508	GTCAGATA	P-006D_16Sv4	P-006D > S006D-0015 (15) > DNA-0MXM
S006D-0016	0.475821	0.0552178	S006D-0016	16	2018-02-12	Human feces	Non-diabetic	46	31.7914	Female	obese	PR-0PQX	S006D-0016	4	A10	SB710	TGCTCGTA	SB501	CTACTATA	P-006D_16Sv4	P-006D > S006D-0016 (16) > DNA-0MXN
S006D-0017	-0.288532	-0.0533025	S006D-0017	17	2018-02-24	Human feces	Non-diabetic	50	26.4928	Female	overweight	PR-0PQY	S006D-0017	4	B10	SB710	TGCTCGTA	SB502	CGTTACTA	P-006D_16Sv4	P-006D > S006D-0017 (17) > DNA-0MXO
S006D-0018	0.301791	0.00997304	S006D-0018	18	2018-02-25	Human feces	Non-diabetic	27	26.1793	Female	overweight	PR-0PQZ	S006D-0018	4	C10	SB710	TGCTCGTA	SB503	AGAGTCAC	P-006D_16Sv4	P-006D > S006D-0018 (18) > DNA-0MXP
S006D-0019	-0.277941	-0.081534	S006D-0019	19	2018-02-24	Human feces	Non-diabetic	55	39.0399	Male	severe	PR-0PR0	S006D-0019	4	D10	SB710	TGCTCGTA	SB504	TACGAGAC	P-006D_16Sv4	P-006D > S006D-0019 (19) > DNA-0MXQ
S006D-0020	0.361247	-0.0651177	S006D-0020	20	2018-02-25	Human feces	Non-diabetic	58	42.9184	Male	severe	PR-0PR1	S006D-0020	4	E10	SB710	TGCTCGTA	SB505	ACGTCTCG	P-006D_16Sv4	P-006D > S006D-0020 (20) > DNA-0MXR
S006D-0022	0.0469501	-0.0425739	S006D-0022	23	2018-03-10	Human feces	Non-diabetic	51	34.4664	Female	obese	PR-0PR3	S006D-0022	4	G10	SB710	TGCTCGTA	SB507	GATCGTGT	P-006D_16Sv4	P-006D > S006D-0022 (23) > DNA-0MXT
S006D-0023	0.30371	0.0618781	S006D-0023	25	2018-04-15	Human feces	Non-diabetic	46	39.3628	Female	severe	PR-0PR4	S006D-0023	4	H10	SB710	TGCTCGTA	SB508	GTCAGATA	P-006D_16Sv4	P-006D > S006D-0023 (25) > DNA-0MXU
S006D-0024	0.424614	-0.037167	S006D-0024	26	2018-07-08	Human feces	Non-diabetic	28	27.3279	Male	overweight	PR-0PR5	S006D-0024	4	A11	SB711	AACGCTGA	SB501	CTACTATA	P-006D_16Sv4	P-006D > S006D-0024 (26) > DNA-0MXV
S006D-0025	-0.265201	-0.154203	S006D-0025	27	2018-08-18	Human feces	Non-diabetic	58	23.96	Female	lean	PR-0PR6	S006D-0025	4	B11	SB711	AACGCTGA	SB502	CGTTACTA	P-006D_16Sv4	P-006D > S006D-0025 (27) > DNA-0MXW
S006D-0026	-0.220684	-0.120126	S006D-0026	28	2018-06-30	Human feces	Diabetic	61	28.9231	Female	overweight	PR-0PR7	S006D-0026	4	C11	SB711	AACGCTGA	SB503	AGAGTCAC	P-006D_16Sv4	P-006D > S006D-0026 (28) > DNA-0MXX
S006D-0027	-0.247613	-0.141481	S006D-0027	29	2018-07-10	Human feces	Diabetic	50	66.7445	Female	severe	PR-0PR8	S006D-0027	4	D11	SB711	AACGCTGA	SB504	TACGAGAC	P-006D_16Sv4	P-006D > S006D-0027 (29) > DNA-0MXY
S006D-0028	0.371069	-0.0972799	S006D-0028	30	2018-07-07	Human feces	Diabetic	60	37.9001	Male	severe	PR-0PR9	S006D-0028	4	E11	SB711	AACGCTGA	SB505	ACGTCTCG	P-006D_16Sv4	P-006D > S006D-0028 (30) > DNA-0MXZ
S006D-0029	0.366648	-0.0808078	S006D-0029	31	2018-07-08	Human feces	Diabetic	69	30.3201	Male	obese	PR-0PRA	S006D-0029	4	F11	SB711	AACGCTGA	SB506	TCGACGAG	P-006D_16Sv4	P-006D > S006D-0029 (31) > DNA-0MY0
S006D-0030	-0.322672	-0.00452084	S006D-0030	32	2018-07-17	Human feces	Diabetic	61	22.3988	Female	lean	PR-0PRB	S006D-0030	4	G11	SB711	AACGCTGA	SB507	GATCGTGT	P-006D_16Sv4	P-006D > S006D-0030 (32) > DNA-0MY1
S006D-0031	0.407007	-0.0613739	S006D-0031	33	2018-07-10	Human feces	Diabetic	68	28.0461	Male	overweight	PR-0PRC	S006D-0031	4	H11	SB711	AACGCTGA	SB508	GTCAGATA	P-006D_16Sv4	P-006D > S006D-0031 (33) > DNA-0MY2
S006D-0032	-0.243712	-0.0568545	S006D-0032	34	2018-07-14	Human feces	Diabetic	55	27.1282	Female	overweight	PR-0PRD	S006D-0032	4	A12	SB712	CGTAGCGA	SB501	CTACTATA	P-006D_16Sv4	P-006D > S006D-0032 (34) > DNA-0MY3
S006D-0033	-0.0890379	0.620948	S006D-0033	35	2018-08-14	Human feces	Diabetic	76	33.1899	Female	obese	PR-0PRE	S006D-0033	4	B12	SB712	CGTAGCGA	SB502	CGTTACTA	P-006D_16Sv4	P-006D > S006D-0033 (35) > DNA-0MY4
S006D-0034	-0.355337	0.113758	S006D-0034	36	2018-08-07	Human feces	Diabetic	71	39.4703	Female	severe	PR-0PRF	S006D-0034	4	C12	SB712	CGTAGCGA	SB503	AGAGTCAC	P-006D_16Sv4	P-006D > S006D-0034 (36) > DNA-0MY5
S006D-0035	-0.231101	0.439437	S006D-0035	37	2018-09-01	Human feces	Diabetic	67	26.5471	Male	overweight	PR-0PRG	S006D-0035	4	D12	SB712	CGTAGCGA	SB504	TACGAGAC	P-006D_16Sv4	P-006D > S006D-0035 (37) > DNA-0MY6
S006D-0036	-0.314209	-0.142347	S006D-0036	38	2018-09-08	Human feces	Diabetic	68	35.743	Female	severe	PR-0PRH	S006D-0036	4	E12	SB712	CGTAGCGA	SB505	ACGTCTCG	P-006D_16Sv4	P-006D > S006D-0036 (38) > DNA-0MY7
S006D-0037	0.122222	-0.132149	S006D-0037	39	2018-09-15	Human feces	Diabetic	52	34.1592	Male	obese	PR-0PRI	S006D-0037	4	F12	SB712	CGTAGCGA	SB506	TCGACGAG	P-006D_16Sv4	P-006D > S006D-0037 (39) > DNA-0MY8

## Sheet: Shannon
MBI.Sample.ID	Your.Sample.ID	Sampling.Date	Sample.Type	Group	Age	BMI	Sex	Obesity	Sample_ID	Sample_Name	Sample_Plate	Sample_Well	I7_Index_ID	index	I5_Index_ID	index2	Sample_Project	Description	samples	variable	value	se
S006D-0001	1	2017-11-14	Human feces	Non-diabetic	58	26.8786	Female	overweight	PR-0PQI	S006D-0001	4	B8	SB708	ATAGTACC	SB502	CGTTACTA	P-006D_16Sv4	P-006D > S006D-0001 (1) > DNA-0MX8	S006D-0001	Shannon	3.31279	NA
S006D-0002	2	2018-11-14	Human feces	Non-diabetic	66	30.7661	Female	obese	PR-0PQJ	S006D-0002	4	C8	SB708	ATAGTACC	SB503	AGAGTCAC	P-006D_16Sv4	P-006D > S006D-0002 (2) > DNA-0MX9	S006D-0002	Shannon	4.24775	NA
S006D-0003	3	2018-01-27	Human feces	Non-diabetic	61	29.7657	Female	overweight	PR-0PQK	S006D-0003	4	D8	SB708	ATAGTACC	SB504	TACGAGAC	P-006D_16Sv4	P-006D > S006D-0003 (3) > DNA-0MXA	S006D-0003	Shannon	3.52125	NA
S006D-0004	4	2018-01-28	Human feces	Non-diabetic	62	30.2721	Female	obese	PR-0PQL	S006D-0004	4	E8	SB708	ATAGTACC	SB505	ACGTCTCG	P-006D_16Sv4	P-006D > S006D-0004 (4) > DNA-0MXB	S006D-0004	Shannon	2.13885	NA
S006D-0005	5	2018-01-28	Human feces	Non-diabetic	21	28.9669	Female	overweight	PR-0PQM	S006D-0005	4	F8	SB708	ATAGTACC	SB506	TCGACGAG	P-006D_16Sv4	P-006D > S006D-0005 (5) > DNA-0MXC	S006D-0005	Shannon	2.55444	NA
S006D-0006	6	2018-01-28	Human feces	Non-diabetic	38	27.0227	Female	overweight	PR-0PQN	S006D-0006	4	G8	SB708	ATAGTACC	SB507	GATCGTGT	P-006D_16Sv4	P-006D > S006D-0006 (6) > DNA-0MXD	S006D-0006	Shannon	3.4555	NA
S006D-0007	7	2018-01-28	Human feces	Non-diabetic	38	30.1424	Female	obese	PR-0PQO	S006D-0007	4	H8	SB708	ATAGTACC	SB508	GTCAGATA	P-006D_16Sv4	P-006D > S006D-0007 (7) > DNA-0MXE	S006D-0007	Shannon	2.18878	NA
S006D-0008	8	2018-01-28	Human feces	Non-diabetic	18	22.6431	Male	lean	PR-0PQP	S006D-0008	4	A9	SB709	GCGTATAC	SB501	CTACTATA	P-006D_16Sv4	P-006D > S006D-0008 (8) > DNA-0MXF	S006D-0008	Shannon	3.38546	NA
S006D-0009	9	2018-01-28	Human feces	Non-diabetic	59	23.9256	Female	lean	PR-0PQQ	S006D-0009	4	B9	SB709	GCGTATAC	SB502	CGTTACTA	P-006D_16Sv4	P-006D > S006D-0009 (9) > DNA-0MXG	S006D-0009	Shannon	2.65781	NA
S006D-0010	10	2018-02-03	Human feces	Diabetic	78	24.9836	Female	lean	PR-0PQR	S006D-0010	4	C9	SB709	GCGTATAC	SB503	AGAGTCAC	P-006D_16Sv4	P-006D > S006D-0010 (10) > DNA-0MXH	S006D-0010	Shannon	1.59825	NA
S006D-0011	11	2018-02-03	Human feces	Diabetic	74	22.9604	Female	lean	PR-0PQS	S006D-0011	4	D9	SB709	GCGTATAC	SB504	TACGAGAC	P-006D_16Sv4	P-006D > S006D-0011 (11) > DNA-0MXI	S006D-0011	Shannon	3.75188	NA
S006D-0012	12	2018-02-03	Human feces	Non-diabetic	27	27.6795	Male	overweight	PR-0PQT	S006D-0012	4	E9	SB709	GCGTATAC	SB505	ACGTCTCG	P-006D_16Sv4	P-006D > S006D-0012 (12) > DNA-0MXJ	S006D-0012	Shannon	2.44882	NA
S006D-0013	13	2018-02-03	Human feces	Non-diabetic	69	22.3988	Female	lean	PR-0PQU	S006D-0013	4	F9	SB709	GCGTATAC	SB506	TCGACGAG	P-006D_16Sv4	P-006D > S006D-0013 (13) > DNA-0MXK	S006D-0013	Shannon	3.60735	NA
S006D-0014	14	2018-02-06	Human feces	Non-diabetic	61	28.259	Female	overweight	PR-0PQV	S006D-0014	4	G9	SB709	GCGTATAC	SB507	GATCGTGT	P-006D_16Sv4	P-006D > S006D-0014 (14) > DNA-0MXL	S006D-0014	Shannon	3.32888	NA
S006D-0015	15	2018-02-10	Human feces	Non-diabetic	87	27.7903	Female	overweight	PR-0PQW	S006D-0015	4	H9	SB709	GCGTATAC	SB508	GTCAGATA	P-006D_16Sv4	P-006D > S006D-0015 (15) > DNA-0MXM	S006D-0015	Shannon	3.53663	NA
S006D-0016	16	2018-02-12	Human feces	Non-diabetic	46	31.7914	Female	obese	PR-0PQX	S006D-0016	4	A10	SB710	TGCTCGTA	SB501	CTACTATA	P-006D_16Sv4	P-006D > S006D-0016 (16) > DNA-0MXN	S006D-0016	Shannon	1.76472	NA
S006D-0017	17	2018-02-24	Human feces	Non-diabetic	50	26.4928	Female	overweight	PR-0PQY	S006D-0017	4	B10	SB710	TGCTCGTA	SB502	CGTTACTA	P-006D_16Sv4	P-006D > S006D-0017 (17) > DNA-0MXO	S006D-0017	Shannon	3.57888	NA
S006D-0018	18	2018-02-25	Human feces	Non-diabetic	27	26.1793	Female	overweight	PR-0PQZ	S006D-0018	4	C10	SB710	TGCTCGTA	SB503	AGAGTCAC	P-006D_16Sv4	P-006D > S006D-0018 (18) > DNA-0MXP	S006D-0018	Shannon	3.00655	NA
S006D-0019	19	2018-02-24	Human feces	Non-diabetic	55	39.0399	Male	severe	PR-0PR0	S006D-0019	4	D10	SB710	TGCTCGTA	SB504	TACGAGAC	P-006D_16Sv4	P-006D > S006D-0019 (19) > DNA-0MXQ	S006D-0019	Shannon	2.90576	NA
S006D-0020	20	2018-02-25	Human feces	Non-diabetic	58	42.9184	Male	severe	PR-0PR1	S006D-0020	4	E10	SB710	TGCTCGTA	SB505	ACGTCTCG	P-006D_16Sv4	P-006D > S006D-0020 (20) > DNA-0MXR	S006D-0020	Shannon	2.77043	NA
S006D-0021	22	2018-03-10	Human feces	Non-diabetic	61	NA	Female	NA	PR-0PR2	S006D-0021	4	F10	SB710	TGCTCGTA	SB506	TCGACGAG	P-006D_16Sv4	P-006D > S006D-0021 (22) > DNA-0MXS	S006D-0021	Shannon	3.97549	NA
S006D-0022	23	2018-03-10	Human feces	Non-diabetic	51	34.4664	Female	obese	PR-0PR3	S006D-0022	4	G10	SB710	TGCTCGTA	SB507	GATCGTGT	P-006D_16Sv4	P-006D > S006D-0022 (23) > DNA-0MXT	S006D-0022	Shannon	3.36977	NA
S006D-0023	25	2018-04-15	Human feces	Non-diabetic	46	39.3628	Female	severe	PR-0PR4	S006D-0023	4	H10	SB710	TGCTCGTA	SB508	GTCAGATA	P-006D_16Sv4	P-006D > S006D-0023 (25) > DNA-0MXU	S006D-0023	Shannon	2.88704	NA
S006D-0024	26	2018-07-08	Human feces	Non-diabetic	28	27.3279	Male	overweight	PR-0PR5	S006D-0024	4	A11	SB711	AACGCTGA	SB501	CTACTATA	P-006D_16Sv4	P-006D > S006D-0024 (26) > DNA-0MXV	S006D-0024	Shannon	2.36322	NA
S006D-0025	27	2018-08-18	Human feces	Non-diabetic	58	23.96	Female	lean	PR-0PR6	S006D-0025	4	B11	SB711	AACGCTGA	SB502	CGTTACTA	P-006D_16Sv4	P-006D > S006D-0025 (27) > DNA-0MXW	S006D-0025	Shannon	3.59808	NA
S006D-0026	28	2018-06-30	Human feces	Diabetic	61	28.9231	Female	overweight	PR-0PR7	S006D-0026	4	C11	SB711	AACGCTGA	SB503	AGAGTCAC	P-006D_16Sv4	P-006D > S006D-0026 (28) > DNA-0MXX	S006D-0026	Shannon	4.03694	NA
S006D-0027	29	2018-07-10	Human feces	Diabetic	50	66.7445	Female	severe	PR-0PR8	S006D-0027	4	D11	SB711	AACGCTGA	SB504	TACGAGAC	P-006D_16Sv4	P-006D > S006D-0027 (29) > DNA-0MXY	S006D-0027	Shannon	3.72332	NA
S006D-0028	30	2018-07-07	Human feces	Diabetic	60	37.9001	Male	severe	PR-0PR9	S006D-0028	4	E11	SB711	AACGCTGA	SB505	ACGTCTCG	P-006D_16Sv4	P-006D > S006D-0028 (30) > DNA-0MXZ	S006D-0028	Shannon	2.74265	NA
S006D-0029	31	2018-07-08	Human feces	Diabetic	69	30.3201	Male	obese	PR-0PRA	S006D-0029	4	F11	SB711	AACGCTGA	SB506	TCGACGAG	P-006D_16Sv4	P-006D > S006D-0029 (31) > DNA-0MY0	S006D-0029	Shannon	3.1685	NA
S006D-0030	32	2018-07-17	Human feces	Diabetic	61	22.3988	Female	lean	PR-0PRB	S006D-0030	4	G11	SB711	AACGCTGA	SB507	GATCGTGT	P-006D_16Sv4	P-006D > S006D-0030 (32) > DNA-0MY1	S006D-0030	Shannon	3.70601	NA
S006D-0031	33	2018-07-10	Human feces	Diabetic	68	28.0461	Male	overweight	PR-0PRC	S006D-0031	4	H11	SB711	AACGCTGA	SB508	GTCAGATA	P-006D_16Sv4	P-006D > S006D-0031 (33) > DNA-0MY2	S006D-0031	Shannon	2.74876	NA
S006D-0032	34	2018-07-14	Human feces	Diabetic	55	27.1282	Female	overweight	PR-0PRD	S006D-0032	4	A12	SB712	CGTAGCGA	SB501	CTACTATA	P-006D_16Sv4	P-006D > S006D-0032 (34) > DNA-0MY3	S006D-0032	Shannon	4.36422	NA
S006D-0033	35	2018-08-14	Human feces	Diabetic	76	33.1899	Female	obese	PR-0PRE	S006D-0033	4	B12	SB712	CGTAGCGA	SB502	CGTTACTA	P-006D_16Sv4	P-006D > S006D-0033 (35) > DNA-0MY4	S006D-0033	Shannon	2.29916	NA
S006D-0034	36	2018-08-07	Human feces	Diabetic	71	39.4703	Female	severe	PR-0PRF	S006D-0034	4	C12	SB712	CGTAGCGA	SB503	AGAGTCAC	P-006D_16Sv4	P-006D > S006D-0034 (36) > DNA-0MY5	S006D-0034	Shannon	2.62693	NA
S006D-0035	37	2018-09-01	Human feces	Diabetic	67	26.5471	Male	overweight	PR-0PRG	S006D-0035	4	D12	SB712	CGTAGCGA	SB504	TACGAGAC	P-006D_16Sv4	P-006D > S006D-0035 (37) > DNA-0MY6	S006D-0035	Shannon	3.35144	NA
S006D-0036	38	2018-09-08	Human feces	Diabetic	68	35.743	Female	severe	PR-0PRH	S006D-0036	4	E12	SB712	CGTAGCGA	SB505	ACGTCTCG	P-006D_16Sv4	P-006D > S006D-0036 (38) > DNA-0MY7	S006D-0036	Shannon	3.15791	NA
S006D-0037	39	2018-09-15	Human feces	Diabetic	52	34.1592	Male	obese	PR-0PRI	S006D-0037	4	F12	SB712	CGTAGCGA	SB506	TCGACGAG	P-006D_16Sv4	P-006D > S006D-0037 (39) > DNA-0MY8	S006D-0037	Shannon	3.59959	NA
